# Supplementary material for: Poly[di­ammonium [di­aqua­(μ7-benzene-1,2,3,4,5,6-hexa­carboxyl­ato)tetra­oxido­diuranium(VI)]]
Source: Acta Crystallogr Sect E Struct Rep Online. 2014 Mar 22;70(Pt 4):m142–3. doi: 10.1107/S1600536814006047 (PMC3998547; doi:10.1107/S1600536814006047)
Supplement: Supplementary file 2 [file e-70-0m142-Isup2.hkl]

#
# h,k,l, Fc-squared, Fo-squared, sigma(Fo-squared), status flag
#
data_I
_shelx_title ' P21onc in P2(1)/c'
_shelx_refln_list_code          4
_shelx_F_calc_maximum      352.19
_exptl_crystal_F_000       776.00
_reflns_d_resolution_high  0.7009

loop_
 _space_group_symop_operation_xyz
 'x, y, z'
 '-x, y+1/2, -z+1/2'
 '-x, -y, -z'
 'x, -y-1/2, z-1/2'

_cell_length_a     8.0083
_cell_length_b    10.2948
_cell_length_c    11.7481
_cell_angle_alpha  90.000
_cell_angle_beta   99.733
_cell_angle_gamma  90.000

_shelx_F_squared_multiplier     1.000

loop_
 _refln_index_h
 _refln_index_k
 _refln_index_l
 _refln_F_squared_calc
 _refln_F_squared_meas
 _refln_F_squared_sigma
 _refln_observed_status
   9   0   0        301.36        268.24       141.59 o
   1   1   0      26624.01      27093.04       177.24 o
   2   1   0      79905.58      80213.80       836.38 o
   7   1   0       8283.01       8209.64       298.96 o
   8   1   0      33200.09      33212.54       678.07 o
   9   1   0      16431.15      16880.41       469.82 o
  10   1   0      11174.50      12220.01       515.46 o
   0   2   0     124040.10     121174.68      1100.08 o
   1   2   0      63780.44      62242.50       365.40 o
   2   2   0      13242.93      13077.83       106.89 o
   3   2   0       5136.89       5610.90        86.47 o
   4   2   0      28732.56      28738.70       330.22 o
   5   2   0      50206.90      51097.37       565.59 o
   6   2   0      30580.30      30596.00       340.84 o
   7   2   0      15905.02      16481.79       201.25 o
   8   2   0       1815.34       1869.92        70.14 o
   9   2   0       1036.54       1117.85        66.11 o
  10   2   0       7678.77       8802.75       443.25 o
   1   3   0       4747.16       4526.59        51.49 o
   2   3   0      44638.32      44810.84       357.69 o
   3   3   0      52834.29      51555.17       423.46 o
   4   3   0      27977.58      27498.69       296.58 o
   5   3   0       4085.23       4213.28        82.69 o
   6   3   0       2108.50       2014.73        59.35 o
   7   3   0       6753.02       6831.44       175.89 o
   8   3   0      14300.04      14490.95       291.14 o
   9   3   0      17406.40      17115.61       333.52 o
  10   3   0       6190.73       6274.83       257.48 o
  11   3   0        609.97       1026.68       323.10 o
   0   4   0      19078.49      17526.79       204.22 o
   1   4   0      23691.88      23794.44       190.69 o
   2   4   0      16617.10      16825.22       149.54 o
   3   4   0         26.33         66.37        17.34 o
   4   4   0      16402.00      16280.91       241.98 o
   5   4   0      22793.33      22632.98       318.92 o
   6   4   0      23547.43      23959.09       343.01 o
   7   4   0       9663.12       9718.53       338.15 o
   8   4   0       1485.95       1489.24        94.53 o
   9   4   0        395.76        346.56        67.41 o
  10   4   0       6724.69       6601.02       196.88 o
   1   5   0       4323.66       4389.58        61.97 o
   2   5   0      18845.62      18760.35       178.53 o
   3   5   0      20302.64      20256.71       199.01 o
   4   5   0      13672.93      13948.66       147.84 o
   5   5   0       1539.68       1519.70        72.23 o
   6   5   0       1242.53       1390.97        92.19 o
   7   5   0       4595.76       4424.51       159.21 o
   8   5   0       6187.08       6456.52       211.57 o
   9   5   0       7432.06       7357.10       221.13 o
  10   5   0       2986.38       3084.73       343.11 o
   0   6   0       6853.54       6936.55       123.43 o
   1   6   0      11404.03      11323.88       119.09 o
   2   6   0       4683.62       4853.71        72.44 o
   3   6   0          5.12         38.54        23.91 o
   4   6   0        237.94        221.80        28.59 o
   5   6   0       3944.15       4118.38        83.21 o
   6   6   0       9122.36       8772.86       238.48 o
   7   6   0       3218.59       3486.31       222.55 o
   8   6   0        289.28        265.21        69.08 o
   9   6   0        530.45        475.21        83.19 o
   1   7   0       3448.38       3637.98        66.49 o
   2   7   0       4008.52       4206.86        80.43 o
   3   7   0       1929.49       1879.57        80.17 o
   4   7   0       1304.53       1479.94        60.03 o
   5   7   0        981.82        982.83        58.56 o
   6   7   0        116.93        129.87        58.69 o
   7   7   0       1313.42       1433.92       130.18 o
   8   7   0       1681.87       1566.26       124.96 o
   9   7   0       1202.80       1240.45       125.49 o
   0   8   0        680.09        891.00        61.45 o
   1   8   0         63.57         66.36        26.64 o
   2   8   0         80.76         94.47        27.55 o
   3   8   0        321.44        342.40        40.15 o
   4   8   0         96.26         38.84        35.51 o
   5   8   0        436.79        432.77        52.73 o
   6   8   0        442.03        392.28        77.00 o
   7   8   0        834.98        780.58       190.22 o
   8   8   0        131.12        106.79        74.56 o
   1   9   0          1.53         24.23        26.68 o
   2   9   0        164.55        140.38        34.37 o
   3   9   0         60.94         47.09        39.45 o
   4   9   0        183.40        154.76        46.71 o
   5   9   0          2.50        -36.41        40.97 o
   6   9   0         74.06         95.87        69.79 o
   7   9   0         81.19        119.55        80.78 o
   8   9   0          3.14        -64.62        66.24 o
   0  10   0       1080.34       1248.97        91.68 o
   1  10   0       2321.17       2490.12        81.93 o
   2  10   0        465.48        349.32        50.41 o
   3  10   0        197.77        186.11        54.04 o
   4  10   0        143.46        140.73        52.30 o
   5  10   0       1059.66        909.06        81.07 o
   6  10   0       2136.81       2061.10       133.38 o
   7  10   0        374.03        416.13        97.07 o
   1  11   0       2559.76       2613.48       115.82 o
   2  11   0       3920.35       3972.57       210.67 o
   3  11   0       2740.66       2677.92       144.52 o
   4  11   0       1393.88       1280.77        99.42 o
   5  11   0        803.94        816.64        99.93 o
   6  11   0        340.66        317.63        62.55 o
   0  12   0       6044.99       6387.01       240.35 o
   1  12   0       5432.91       5611.29       187.87 o
   2  12   0       1143.96       1120.92       128.67 o
   3  12   0       1459.07       1541.71       144.83 o
   4  12   0        973.50        780.26       111.49 o
   5  12   0       6721.85       6744.39       204.05 o
   6  12   0       4477.41       4425.68       445.35 o
   1  13   0       3569.67       3631.44       277.80 o
   2  13   0       5988.38       6039.47       251.89 o
   3  13   0       8602.87       9258.16       312.17 o
   4  13   0       3573.94       4074.59       459.70 o
   1  14   0       5589.11       5890.35       365.19 o
   2  14   0       3100.14       3402.15       278.41 o
   3  14   0         78.53        147.77       153.77 o
 -10   1   1        363.14        321.46       146.85 o
  -9   1   1        735.13        734.67       140.14 o
  -8   1   1        409.59        459.38        37.75 o
  -7   1   1        122.70        147.11        45.26 o
  -6   1   1         30.03         76.25        19.29 o
  -5   1   1       1077.03       1080.07        38.20 o
  -4   1   1       1907.52       1896.36        36.96 o
  -3   1   1       1184.64       1310.66        29.70 o
  -2   1   1        203.36        271.08        15.85 o
  -1   1   1        308.96        317.74        11.09 o
   0   1   1         18.65         26.24         6.55 o
   1   1   1       6832.97       7261.25        55.07 o
   2   1   1       5222.72       5013.96        71.64 o
   3   1   1       3973.93       4242.93        61.11 o
   4   1   1        578.42        697.34        97.30 o
   5   1   1        294.85        366.76        96.06 o
   6   1   1        228.82        368.70       124.12 o
   7   1   1       2373.87       2192.68       164.65 o
   8   1   1       1151.98       1386.09       128.02 o
   9   1   1         16.60         82.47        82.04 o
  10   1   1         20.42        115.65       123.46 o
 -11   2   1        619.70        574.58       195.73 o
 -10   2   1         75.38         98.01        57.98 o
  -9   2   1         62.49         70.73        39.94 o
  -8   2   1        733.33        777.18        73.82 o
  -7   2   1       4825.86       5002.62        91.29 o
  -6   2   1       9311.02       9494.29       134.02 o
  -5   2   1       3547.16       3746.27        68.77 o
  -4   2   1       3265.44       3604.08        64.33 o
  -3   2   1       6140.59       6372.73        90.44 o
  -2   2   1       7639.83       7743.79        77.30 o
  -1   2   1      14083.93      14007.83        99.77 o
   0   2   1       9287.03       9254.77        79.84 o
   1   2   1       4352.38       4520.05        41.36 o
   2   2   1        102.18        106.33        13.31 o
   3   2   1       2234.23       2281.82        47.54 o
   4   2   1       4792.42       4604.60        75.79 o
   5   2   1       3273.21       3346.85        64.62 o
   6   2   1       3054.45       3161.83        76.49 o
   7   2   1       1122.15       1082.58        42.37 o
   8   2   1       1385.65       1561.43       110.36 o
   9   2   1       4848.08       4866.69       172.93 o
  10   2   1        985.10        959.04       197.00 o
 -10   3   1       5183.07       5355.45       163.61 o
  -9   3   1       3559.54       3534.09       129.35 o
  -8   3   1       2009.95       2050.02        91.00 o
  -7   3   1         19.33         -0.92        34.77 o
  -6   3   1       3419.64       3675.08        80.83 o
  -5   3   1       4696.52       4621.62        87.35 o
  -4   3   1      18373.04      18796.59       227.69 o
  -3   3   1       4148.01       3839.37        57.56 o
  -2   3   1        115.56        137.17        14.93 o
  -1   3   1       8180.37       8797.39        80.66 o
   0   3   1       1800.23       1800.17        33.98 o
   1   3   1      15421.17      15063.48       125.61 o
   2   3   1      10678.83      10097.63       104.24 o
   3   3   1      24457.35      25508.86       234.00 o
   4   3   1       1325.84       1352.75        47.32 o
   5   3   1         53.04         41.03        20.37 o
   6   3   1       4556.33       4802.30       115.14 o
   7   3   1      16292.72      16142.19       279.13 o
   8   3   1       5772.28       6072.09       268.83 o
   9   3   1       1868.76       1994.51       112.00 o
  10   3   1         76.17         58.03        60.86 o
 -10   4   1         95.49        158.08        62.92 o
  -9   4   1        517.90        591.08        86.36 o
  -8   4   1      10679.22      10506.36       274.05 o
  -7   4   1      12765.63      13100.37       257.11 o
  -6   4   1      14776.63      14554.73       266.42 o
  -5   4   1      10253.24      10090.48       177.60 o
  -4   4   1         14.51         64.87        16.29 o
  -3   4   1       3599.65       3529.69        56.19 o
  -2   4   1      23212.81      22490.51       188.41 o
  -1   4   1      38008.31      37870.59       295.06 o
   0   4   1      11978.00      11411.02       111.75 o
   1   4   1       4082.21       4092.47        56.77 o
   2   4   1        177.01        205.82        19.18 o
   3   4   1      12993.57      12988.02       134.14 o
   4   4   1      27704.55      28105.58       403.95 o
   5   4   1      23159.77      22793.60       322.85 o
   6   4   1       8089.24       8333.90       217.75 o
   7   4   1       1379.81       1423.41        82.21 o
   8   4   1       1556.56       1524.30       163.13 o
   9   4   1       4993.89       4848.56       169.50 o
  10   4   1       7116.84       6702.26       329.87 o
 -10   5   1      13111.83      12936.73       542.70 o
  -9   5   1       9351.76       9167.40       253.73 o
  -8   5   1       4473.85       4532.35       167.60 o
  -7   5   1       1207.49       1078.00        80.39 o
  -6   5   1       5573.43       5668.67       163.43 o
  -5   5   1      11869.43      11541.72       205.58 o
  -4   5   1      23692.41      23775.20       234.42 o
  -3   5   1      24732.92      24657.09       230.83 o
  -2   5   1       6952.18       7083.77        85.10 o
  -1   5   1        992.34       1274.24        34.57 o
   0   5   1      15681.12      15841.06       142.23 o
   1   5   1       9748.44       9214.75        97.89 o
   2   5   1      31205.91      30728.62       247.27 o
   3   5   1      22278.31      22235.80       214.40 o
   4   5   1       3392.10       3390.63        62.78 o
   5   5   1       1529.17       1539.37        85.73 o
   6   5   1      12097.57      12459.63       249.75 o
   7   5   1      17588.89      17540.26       363.63 o
   8   5   1       9820.93       9796.17       452.21 o
   9   5   1       8622.72       8911.65       291.33 o
  10   5   1        409.59        234.55       167.15 o
 -10   6   1        350.55        234.53       232.03 o
  -9   6   1       2081.94       2075.49       135.40 o
  -8   6   1      15884.68      15890.30       363.42 o
  -7   6   1      17188.87      17513.30       378.71 o
  -6   6   1      15011.36      15439.86       304.28 o
  -5   6   1       5514.05       5497.68        89.49 o
  -4   6   1        927.14       1020.13        48.41 o
  -3   6   1       4728.03       4592.34        84.53 o
  -2   6   1      31778.35      31657.52       261.56 o
  -1   6   1      52982.24      52185.62       384.58 o
   0   6   1      30929.16      30684.77       255.78 o
   1   6   1      11965.15      12265.74       130.14 o
   2   6   1        398.58        421.95        29.55 o
   3   6   1      17982.75      17758.43       200.35 o
   4   6   1      30915.28      30484.73       333.98 o
   5   6   1      38937.54      37800.65       560.96 o
   6   6   1       7935.80       7833.29       323.75 o
   7   6   1        592.84        538.32        93.09 o
   8   6   1       1875.65       1892.72       156.21 o
   9   6   1       7684.06       7616.60       241.14 o
  -9   7   1      16911.18      16838.75       440.53 o
  -8   7   1       4189.65       4568.91       192.27 o
  -7   7   1        475.63        427.08        77.46 o
  -6   7   1       5768.01       5892.77       201.63 o
  -5   7   1      25485.97      25507.60       342.04 o
  -4   7   1      10633.76      10712.84       200.40 o
  -3   7   1      38294.00      37603.59       365.58 o
  -2   7   1       3647.26       3879.13        76.81 o
  -1   7   1        559.01        592.27        33.86 o
   0   7   1      11218.79      11429.06       126.94 o
   1   7   1      43218.31      43498.59       351.08 o
   2   7   1      34782.40      34122.35       331.67 o
   3   7   1      16786.92      16745.84       217.97 o
   4   7   1       8627.32       8843.16       156.07 o
   5   7   1       4021.31       3915.88       103.96 o
   6   7   1       4920.75       4545.49       178.76 o
   7   7   1      18385.10      17575.35       397.78 o
   8   7   1      15860.51      15392.23       374.41 o
   9   7   1       6187.75       6242.99       252.79 o
  -8   8   1      12376.03      12370.40       343.40 o
  -7   8   1      20581.96      20493.34       455.48 o
  -6   8   1      15845.09      16410.82       523.49 o
  -5   8   1       7076.31       6927.60       162.43 o
  -4   8   1         14.45         18.72        31.53 o
  -3   8   1       8247.68       8354.29       152.07 o
  -2   8   1      20014.64      20001.48       230.19 o
  -1   8   1      43576.02      43673.22       390.07 o
   0   8   1      34846.30      34645.80       291.66 o
   1   8   1      12586.81      12791.20       155.41 o
   2   8   1        600.47        591.43        47.07 o
   3   8   1      20792.08      21403.29       277.86 o
   4   8   1      20531.87      20745.48       305.74 o
   5   8   1      33454.57      32467.96       454.24 o
   6   8   1      12470.98      12187.16       321.47 o
   7   8   1        265.78        351.33        83.34 o
   8   8   1       1995.58       1579.73       131.76 o
  -8   9   1       6121.51       5662.04       280.25 o
  -7   9   1        439.98        195.88        79.36 o
  -6   9   1       4695.07       4616.47       123.44 o
  -5   9   1      24414.27      23742.79       376.39 o
  -4   9   1      24421.54      24073.84       357.74 o
  -3   9   1      19338.06      19139.54       316.35 o
  -2   9   1       5883.37       6065.47       134.52 o
  -1   9   1        121.99        162.06        34.31 o
   0   9   1       9779.70       9727.45       149.60 o
   1   9   1      23895.81      24566.47       252.26 o
   2   9   1      32425.74      32106.47       363.28 o
   3   9   1      11998.81      12340.26       227.25 o
   4   9   1       2323.35       2294.83       102.05 o
   5   9   1        645.15        681.30        67.98 o
   6   9   1       8584.20       8494.77       338.15 o
   7   9   1      17361.27      17800.46       462.61 o
   8   9   1      16396.62      15669.62       963.06 o
  -7  10   1      16752.00      15925.22       418.85 o
  -6  10   1      16182.38      15870.20       287.69 o
  -5  10   1       8110.99       8045.51       201.18 o
  -4  10   1         15.69        -42.99        42.99 o
  -3  10   1       7183.31       7108.12       165.32 o
  -2  10   1      16289.00      16271.48       270.01 o
  -1  10   1      23078.38      23111.06       271.73 o
   0  10   1      16803.91      17527.82       225.98 o
   1  10   1       4969.59       4981.05       135.49 o
   2  10   1        624.38        674.27        61.05 o
   3  10   1      12074.06      12579.47       262.78 o
   4  10   1      19768.87      19162.38       342.50 o
   5  10   1      21223.88      20908.35       359.83 o
   6  10   1      12050.27      11869.98       225.49 o
   7  10   1        748.26        666.85       166.53 o
  -6  11   1       3340.06       3247.14       164.94 o
  -5  11   1      12448.57      12341.48       271.50 o
  -4  11   1      18091.04      17858.00       372.89 o
  -3  11   1      16526.63      16279.61       320.18 o
  -2  11   1       2422.23       2406.80       144.21 o
  -1  11   1        100.03        142.46        56.14 o
   0  11   1       4247.44       4238.53       131.55 o
   1  11   1      16821.11      17110.48       329.87 o
   2  11   1      13942.89      13970.30       391.73 o
   3  11   1      11946.96      11667.40       264.81 o
   4  11   1       2048.80       2200.15       197.71 o
   5  11   1       1355.22       1308.89       131.52 o
   6  11   1       5896.02       5619.64       160.07 o
  -6  12   1       7950.19       7678.47       399.49 o
  -5  12   1       4278.33       4141.43       162.81 o
  -4  12   1         31.46         65.72        62.89 o
  -3  12   1       4361.25       4155.25       199.39 o
  -2  12   1      12005.28      12202.44       309.40 o
  -1  12   1      16134.28      16737.97       341.41 o
   0  12   1       5818.07       6306.50       172.83 o
   1  12   1       1513.50       1558.99       120.19 o
   2  12   1         34.36         31.46        71.14 o
   3  12   1       4755.85       4552.97       209.24 o
   4  12   1      10039.86      10101.62       254.98 o
   5  12   1      10166.00      10186.84       261.19 o
  -4  13   1       7289.73       6859.90       597.54 o
  -3  13   1       6334.53       6873.99       266.61 o
  -2  13   1       1095.39       1025.76       148.30 o
  -1  13   1          3.52        -21.08        78.62 o
   0  13   1       4105.06       4225.84       214.47 o
   1  13   1       7849.00       8998.41       468.81 o
   2  13   1       7762.61       7903.52       289.12 o
   3  13   1       6256.03       6315.20       257.21 o
   4  13   1       1063.16       1328.27       234.23 o
  -2  14   1       4028.54       3734.76       244.32 o
  -1  14   1       7124.05       7340.79       333.55 o
   1  14   1        249.18        535.23       168.37 o
   2  14   1         46.15        -76.10       199.60 o
   3  14   1       1754.17       2029.65       384.22 o
 -10   0   2       4236.94       4557.05       425.39 o
  -9   0   2      17548.98      17970.56       454.30 o
  -8   0   2      47290.80      47363.58       830.53 o
  -7   0   2      19554.92      20359.70       330.90 o
  -6   0   2      16207.49      16934.25       388.15 o
  -5   0   2        502.07        554.12        38.19 o
  -4   0   2      28293.94      28802.60       460.82 o
  -3   0   2      57808.29      58009.17       873.11 o
  -2   0   2      68967.45      65452.21       644.28 o
  -1   0   2      51758.24      51802.76       450.28 o
   0   0   2       2829.99       2549.15        41.81 o
   1   0   2       4462.76       4651.30        78.82 o
   2   0   2      79851.98      79349.95      1184.66 o
   3   0   2      69076.70      69850.23      1054.88 o
   4   0   2      49966.35      48770.73       754.99 o
   5   0   2      16579.38      16750.61       293.67 o
   6   0   2       3570.99       3887.60       168.41 o
   7   0   2       2849.81       3033.46       108.04 o
   8   0   2      17128.68      17035.09       846.42 o
   9   0   2      28483.08      29206.04      1112.75 o
  10   0   2      16250.65      15804.34       783.42 o
 -11   1   2      19828.67      18386.63       996.74 o
 -10   1   2      16521.55      17242.16       425.51 o
  -9   1   2       8586.71       8560.98       180.28 o
  -8   1   2        323.39        289.60        40.91 o
  -7   1   2       7031.33       7093.01       121.00 o
  -6   1   2      28651.02      28605.88       321.26 o
  -5   1   2      50441.23      50564.46       524.72 o
  -4   1   2      37849.51      37627.14       394.21 o
  -3   1   2       1674.32       1581.74        40.81 o
  -2   1   2       1178.92       1139.33        22.99 o
  -1   1   2      35567.25      35335.74       248.49 o
   0   1   2      92890.07      93174.61       799.13 o
   1   1   2      63025.20      62133.46       395.23 o
   2   1   2      48061.23      48048.14       366.79 o
   3   1   2       2626.46       2492.71        54.14 o
   4   1   2       5885.15       5990.01        93.14 o
   5   1   2      17736.45      18022.58       240.60 o
   6   1   2      21844.31      21729.21       255.12 o
   7   1   2      24732.73      25044.10       293.95 o
   8   1   2       9575.81       9927.75       355.98 o
   9   1   2       1527.49       1535.43       117.46 o
  10   1   2       4318.67       3925.11       289.14 o
 -11   2   2        750.41        700.77        71.60 o
 -10   2   2       2802.34       2739.39       128.05 o
  -9   2   2      14599.44      14696.92       292.49 o
  -8   2   2      28851.20      29425.73       480.66 o
  -7   2   2      26437.75      26533.74       431.66 o
  -6   2   2       7944.69       8095.21       116.77 o
  -5   2   2        645.71        787.45        34.79 o
  -4   2   2      13585.84      13295.31       166.20 o
  -3   2   2      76197.05      76320.41       577.02 o
  -2   2   2      52728.67      52633.36       409.50 o
  -1   2   2      61986.64      60405.38       443.45 o
   0   2   2       5467.42       5499.62        71.27 o
   1   2   2       5013.62       5151.52        61.00 o
   2   2   2      21498.44      20947.43       171.80 o
   3   2   2      52287.32      50437.51       526.13 o
   4   2   2      49676.91      49921.34       523.02 o
   5   2   2      13871.17      13762.50       244.18 o
   6   2   2       3945.47       4194.44        82.72 o
   7   2   2       6023.00       6344.12       222.37 o
   8   2   2      15137.19      15135.46       309.34 o
   9   2   2      18279.14      18736.03       377.31 o
  10   2   2      15972.68      16060.49       396.75 o
 -10   3   2      10366.23      10537.46       390.01 o
  -9   3   2       4482.09       4696.23       174.45 o
  -8   3   2         81.97         91.81        43.38 o
  -7   3   2      12052.88      11836.80       310.78 o
  -6   3   2      29014.59      29432.22       417.09 o
  -5   3   2      34966.21      35049.29       392.36 o
  -4   3   2      30670.55      29677.04       407.73 o
  -3   3   2       6262.76       6310.77        79.27 o
  -2   3   2        304.78        311.17        16.76 o
  -1   3   2      23441.20      22929.83       219.11 o
   0   3   2      34450.44      33130.09       284.11 o
   1   3   2      18090.24      16884.54       135.50 o
   2   3   2      13237.46      12447.44       134.02 o
   3   3   2       2352.42       2298.89        57.30 o
   4   3   2        605.64        617.60        35.43 o
   5   3   2      17260.02      17193.01       222.30 o
   6   3   2      32277.18      32555.59       513.91 o
   7   3   2      22038.63      21751.27       383.66 o
   8   3   2       7857.28       7693.79       181.42 o
   9   3   2        360.62        313.93        81.93 o
  10   3   2       1199.99       1185.33        87.63 o
 -10   4   2        459.39        427.18        78.30 o
  -9   4   2       8983.12       8865.69       422.37 o
  -8   4   2      12131.12      12232.75       256.59 o
  -7   4   2      16137.99      16566.05       367.68 o
  -6   4   2       9550.10       9649.22       222.50 o
  -5   4   2       1262.68       1309.31        74.41 o
  -4   4   2       5557.79       5629.85        79.90 o
  -3   4   2      29697.37      29447.98       270.15 o
  -2   4   2      66011.48      65596.16       479.21 o
  -1   4   2      13946.44      13385.53       132.25 o
   0   4   2       7715.85       7883.41        90.28 o
   1   4   2       7235.60       7683.83        84.73 o
   2   4   2      18624.22      18112.26       160.06 o
   3   4   2      11593.42      11172.94       128.80 o
   4   4   2      36964.20      37081.18       465.16 o
   5   4   2      13690.14      13424.28       236.37 o
   6   4   2         64.05        174.24        45.54 o
   7   4   2       1922.47       2101.00        97.48 o
   8   4   2      11751.61      11854.08       278.06 o
   9   4   2       9384.79       9417.77       246.45 o
  10   4   2       5885.69       5983.27       192.48 o
 -10   5   2       5176.59       4995.65       309.34 o
  -9   5   2       2437.30       2440.15       133.77 o
  -8   5   2        691.35        638.16        85.45 o
  -7   5   2       4263.45       4241.52       142.78 o
  -6   5   2      11972.88      11625.01       244.38 o
  -5   5   2      12070.26      11873.64       219.98 o
  -4   5   2      10636.16      10585.71       133.87 o
  -3   5   2        556.94        626.50        28.84 o
  -2   5   2       2302.67       2394.84        48.84 o
  -1   5   2      11613.93      11529.81       118.23 o
   0   5   2      14776.99      14729.45       153.25 o
   1   5   2      13560.86      13141.85       130.78 o
   2   5   2      14737.13      14631.44       155.94 o
   3   5   2       1684.97       1660.72        47.95 o
   4   5   2         48.79         70.29        20.42 o
   5   5   2       3116.92       3068.26       111.90 o
   6   5   2      18791.93      18603.07       332.65 o
   7   5   2       7790.21       7846.47       205.94 o
   8   5   2       3391.41       3183.89       145.00 o
   9   5   2         21.83         20.66        57.20 o
  10   5   2       2362.93       2420.11       432.88 o
 -10   6   2        888.83        441.61       254.49 o
  -9   6   2       2645.30       2737.26       149.50 o
  -8   6   2       3280.82       3030.29       150.99 o
  -7   6   2       4685.99       5036.66       166.21 o
  -6   6   2       4452.85       4666.88       165.16 o
  -5   6   2          2.28         30.44        22.05 o
  -4   6   2       2476.41       2410.31        71.95 o
  -3   6   2       7797.59       8208.38       117.34 o
  -2   6   2      12455.59      12632.13       132.65 o
  -1   6   2       5014.03       5039.60        76.01 o
   0   6   2       3271.20       3334.04        67.95 o
   1   6   2        964.37        976.32        38.02 o
   2   6   2      10500.64      10504.46       128.39 o
   3   6   2       6468.90       6354.57       110.05 o
   4   6   2       9928.48       9746.75       158.79 o
   5   6   2       2794.83       2722.83       114.88 o
   6   6   2         35.71         78.53        45.55 o
   7   6   2        125.66         58.38        71.84 o
   8   6   2       3199.85       3363.25       158.76 o
   9   6   2       4745.18       4797.37       195.30 o
  -9   7   2        213.88        146.54        82.83 o
  -8   7   2         47.96         59.26        61.73 o
  -7   7   2        427.89        349.70        76.04 o
  -6   7   2       1632.25       1573.93       125.41 o
  -5   7   2       1954.95       1963.18        96.72 o
  -4   7   2       3279.32       3218.72        88.81 o
  -3   7   2        113.93        107.75        27.68 o
  -2   7   2        181.09        221.53        29.46 o
  -1   7   2        672.53        719.88        37.93 o
   0   7   2       2981.68       2952.93        68.60 o
   1   7   2       5576.35       5618.00        87.70 o
   2   7   2       5855.28       5936.39        97.60 o
   3   7   2         18.77         33.16        28.79 o
   4   7   2        628.40        629.99        50.95 o
   5   7   2       1000.75        949.23        53.94 o
   6   7   2       1891.98       1754.87       164.39 o
   7   7   2       1668.36       1427.16       117.07 o
   8   7   2        741.93        732.00       101.89 o
   9   7   2         18.16        -28.69       197.10 o
  -8   8   2         29.72         -4.62        68.02 o
  -7   8   2         12.67          1.53        59.78 o
  -6   8   2        196.54        145.81        76.57 o
  -5   8   2        227.37        218.76        42.61 o
  -4   8   2        204.28        228.62        40.82 o
  -3   8   2        882.72        861.75        59.47 o
  -2   8   2        329.02        362.05        35.76 o
  -1   8   2        191.14        192.04        31.67 o
   0   8   2       1289.05       1423.40        54.33 o
   1   8   2          0.77         -4.52        23.64 o
   2   8   2        909.23        820.24        53.28 o
   3   8   2        430.95        351.12        44.92 o
   4   8   2       1235.28       1143.28        68.53 o
   5   8   2        395.63        398.20        81.03 o
   6   8   2         29.93         39.55        57.61 o
   7   8   2          6.37         99.19        67.62 o
   8   8   2        164.87        131.92        75.08 o
  -8   9   2        124.50         50.40        75.71 o
  -7   9   2          3.88        -18.44        65.36 o
  -6   9   2        511.98        516.21        59.73 o
  -5   9   2         93.50        155.39        48.02 o
  -4   9   2        135.42         59.67        38.09 o
  -3   9   2        214.26        151.49        54.32 o
  -2   9   2       1308.20       1482.50        85.44 o
  -1   9   2        102.86         53.57        31.83 o
   0   9   2         18.59          1.32        29.91 o
   1   9   2         36.91         71.82        30.25 o
   2   9   2          4.50         22.17        32.89 o
   3   9   2        233.32        205.56        45.99 o
   4   9   2        588.95        497.07        58.26 o
   5   9   2        336.99        292.65        55.68 o
   6   9   2         81.02        118.47        71.45 o
   7   9   2        121.84         40.69        71.33 o
  -7  10   2       1601.59       1527.75       150.47 o
  -6  10   2       1710.58       1705.91       126.73 o
  -5  10   2        105.35         85.70        48.61 o
  -4  10   2        457.02        295.12        56.23 o
  -3  10   2       2248.93       2133.88        91.12 o
  -2  10   2       2089.64       2235.11        97.39 o
  -1  10   2        194.03        214.56        43.59 o
   0  10   2        997.81        880.38        64.98 o
   1  10   2        438.05        401.76        61.84 o
   2  10   2       1513.47       1705.54        86.01 o
   3  10   2        468.80        555.14        77.33 o
   4  10   2       2134.31       2125.38       110.09 o
   5  10   2        245.13        230.37        56.97 o
   6  10   2          4.68         15.50        68.55 o
   7  10   2         27.30         67.78        80.95 o
  -6  11   2       3645.32       3430.92       212.18 o
  -5  11   2       2684.87       2649.29       126.48 o
  -4  11   2       3201.01       3233.19       137.50 o
  -3  11   2         75.85        107.68        56.05 o
  -2  11   2        422.75        381.09        66.97 o
  -1  11   2        850.89        817.04       106.00 o
   0  11   2       1001.86        989.53        84.42 o
   1  11   2       2005.56       2111.73       113.53 o
   2  11   2       2185.89       1993.98       119.58 o
   3  11   2         13.49        -23.05        48.89 o
   4  11   2         79.82        -29.83        50.04 o
   5  11   2        844.74        880.13        89.85 o
   6  11   2       2366.29       2444.25       126.80 o
  -6  12   2       1864.11       2149.82       633.10 o
  -5  12   2        171.94        220.20        68.61 o
  -4  12   2        781.83        954.95       117.79 o
  -3  12   2       8128.32       8464.91       314.04 o
  -2  12   2       5956.52       5999.83       207.44 o
  -1  12   2       4635.35       5034.80       181.91 o
   0  12   2        981.28       1148.46       107.82 o
   1  12   2        334.63        273.43        80.13 o
   2  12   2       3877.44       3894.22       288.27 o
   3  12   2       4558.90       4151.25       201.11 o
   4  12   2       7238.80       7027.22       231.01 o
   5  12   2        812.92        828.59        93.26 o
  -4  13   2       5164.15       5171.97       365.62 o
  -3  13   2        898.63        726.38       119.92 o
  -2  13   2         57.27        -45.15        80.51 o
  -1  13   2       4130.55       4443.19       195.97 o
   0  13   2       6410.89       6789.33       312.17 o
   1  13   2       5648.94       6008.40       309.32 o
   2  13   2       5255.06       5308.01       279.99 o
   3  13   2        181.91        162.00        87.54 o
   4  13   2        306.89        271.95       213.32 o
  -2  14   2      10206.65      10322.92       346.67 o
  -1  14   2       6234.42       6713.33       597.63 o
   0  14   2        479.74        285.67       232.03 o
   1  14   2         83.90         40.88       115.67 o
   2  14   2       6315.48       5817.01       578.83 o
 -11   1   3        649.83        715.82        83.60 o
 -10   1   3        183.73        126.33        51.39 o
  -9   1   3         15.26         47.38        42.45 o
  -8   1   3         17.52         12.58        33.89 o
  -7   1   3       1372.55       1318.38        77.57 o
  -6   1   3        948.21        914.50        40.37 o
  -5   1   3       2722.19       2873.67        66.89 o
  -4   1   3        731.85        718.49        43.36 o
  -3   1   3       3671.46       4056.85        55.17 o
  -2   1   3       4325.55       4466.02        50.76 o
  -1   1   3       5532.47       5793.43        61.46 o
   0   1   3       1781.59       1597.15        29.79 o
   1   1   3       1843.96       2059.23        31.26 o
   2   1   3       5510.93       6017.03        72.05 o
   3   1   3        606.84        677.40        30.87 o
   4   1   3        750.10        805.06        34.51 o
   5   1   3         54.65         54.31        19.95 o
   6   1   3       1145.79       1152.73        50.35 o
   7   1   3        105.80        135.06        36.33 o
   8   1   3         11.39        -33.20        33.20 o
   9   1   3          8.96        -49.52        49.52 o
  10   1   3       1323.03        951.83       261.97 o
 -11   2   3        526.11        539.62       102.20 o
 -10   2   3       1583.84       1795.48       108.48 o
  -9   2   3       3470.57       3286.88       161.40 o
  -8   2   3       2255.44       2286.77        98.97 o
  -7   2   3        756.46        797.66        61.83 o
  -6   2   3       1400.23       1488.68        51.44 o
  -5   2   3        426.91        406.95        30.83 o
  -4   2   3       7454.76       7389.29       123.71 o
  -3   2   3      11885.41      12287.19       133.89 o
  -2   2   3       3011.93       2894.23        47.82 o
  -1   2   3         43.41         41.51        13.57 o
   0   2   3       1997.26       2018.87        41.70 o
   1   2   3       7939.18       7977.35        86.76 o
   2   2   3       9686.15       9656.74       112.86 o
   3   2   3      18115.03      18611.47       180.94 o
   4   2   3       4258.87       4128.74        88.55 o
   5   2   3         49.83         32.29        24.22 o
   6   2   3        912.38       1031.25        89.67 o
   7   2   3       3743.85       3844.69       141.35 o
   8   2   3       2057.41       1965.59        94.31 o
   9   2   3       1289.65       1303.04       143.62 o
  10   2   3        937.23        836.62        78.51 o
 -10   3   3        858.88        885.71       157.18 o
  -9   3   3        330.54        417.22        65.63 o
  -8   3   3       3232.47       3563.53       131.61 o
  -7   3   3       5995.11       5840.50       163.69 o
  -6   3   3      11496.12      11559.68       240.79 o
  -5   3   3      19220.55      19593.68       292.26 o
  -4   3   3         57.22        103.45        18.99 o
  -3   3   3        329.52        350.25        26.36 o
  -2   3   3      16321.45      16965.64       164.67 o
  -1   3   3      47170.83      47745.31       462.19 o
   0   3   3        941.44        876.97        32.03 o
   1   3   3       2978.27       2834.95        53.95 o
   2   3   3       1225.22       1384.24        42.53 o
   3   3   3       4877.71       5175.66        77.29 o
   4   3   3       2495.70       2496.84        66.16 o
   5   3   3       8002.75       8257.53       189.54 o
   6   3   3       6015.53       5901.39       263.30 o
   7   3   3       2222.64       2368.26       107.31 o
   8   3   3        407.17        366.50        62.71 o
   9   3   3        996.26       1028.84       134.50 o
  10   3   3       2600.60       2403.33       130.44 o
 -10   4   3       3948.79       4242.03       170.83 o
  -9   4   3       9552.60       9796.64       314.38 o
  -8   4   3       5433.96       5809.69       182.24 o
  -7   4   3       3366.13       3450.79       154.20 o
  -6   4   3        276.53        251.06        49.33 o
  -5   4   3       5926.27       5840.33       148.92 o
  -4   4   3      21608.64      21553.43       225.52 o
  -3   4   3      37328.20      37247.38       336.98 o
  -2   4   3      24018.79      24211.08       213.83 o
  -1   4   3      10385.67      10602.23       128.95 o
   0   4   3       2185.79       2272.57        48.73 o
   1   4   3      20442.85      20627.08       191.28 o
   2   4   3      22763.17      22368.70       224.06 o
   3   4   3      20461.37      20751.93       220.36 o
   4   4   3       5330.68       5304.95       106.14 o
   5   4   3         29.45         27.73        36.11 o
   6   4   3       4574.86       4819.42       218.77 o
   7   4   3      13336.94      13448.17       292.28 o
   8   4   3       8699.10       8485.86       210.71 o
   9   4   3       6308.56       6520.97       225.73 o
 -10   5   3       2017.26       2323.91       143.96 o
  -9   5   3         20.14         69.15        60.59 o
  -8   5   3       6461.11       6196.03       202.82 o
  -7   5   3      13408.50      13773.13       308.13 o
  -6   5   3      26297.65      25813.46       465.29 o
  -5   5   3      11855.32      11885.95       150.84 o
  -4   5   3       2611.81       2634.96        68.67 o
  -3   5   3        434.18        436.29        32.26 o
  -2   5   3      12551.26      12430.23       142.57 o
  -1   5   3      39712.99      39666.88       334.89 o
   0   5   3      27553.62      26659.22       233.96 o
   1   5   3      15879.81      15838.23       158.35 o
   2   5   3        664.43        824.62        47.65 o
   3   5   3       2950.12       3053.47        62.10 o
   4   5   3      14600.16      14262.41       176.32 o
   5   5   3      16621.56      16591.53       387.85 o
   6   5   3      13891.85      13673.46       276.34 o
   7   5   3       5401.80       5227.11       164.46 o
   8   5   3         62.05        125.98        59.97 o
   9   5   3       1848.50       1758.92       174.29 o
 -10   6   3       8807.97       9039.25       654.93 o
  -9   6   3      14263.83      14898.10       472.47 o
  -8   6   3      13611.04      14062.38       342.66 o
  -7   6   3       7033.39       6741.80       272.49 o
  -6   6   3        673.17        604.86        74.24 o
  -5   6   3       7646.69       7616.64       139.88 o
  -4   6   3      29584.78      29469.04       338.26 o
  -3   6   3      34681.95      34470.00       380.51 o
  -2   6   3      24279.68      24115.65       287.67 o
  -1   6   3       8109.83       8323.58       109.01 o
   0   6   3       5592.29       5740.28        91.96 o
   1   6   3      31436.54      31211.52       274.46 o
   2   6   3      43760.18      42826.54       398.51 o
   3   6   3      28504.87      28756.33       331.36 o
   4   6   3       7767.14       7934.69       138.17 o
   5   6   3         21.31         39.88        39.43 o
   6   6   3       2585.71       2719.38       121.78 o
   7   6   3      14779.39      14538.74       346.27 o
   8   6   3      11946.64      12111.27       316.85 o
   9   6   3      10378.32       9847.07       288.40 o
  -9   7   3         83.92        -15.37        66.38 o
  -8   7   3       7141.09       7417.79       354.36 o
  -7   7   3      15383.52      15154.04       330.61 o
  -6   7   3      23382.07      23792.59       398.24 o
  -5   7   3      12479.31      12184.13       200.49 o
  -4   7   3       5109.79       5134.66       116.04 o
  -3   7   3       3080.89       3024.20       102.66 o
  -2   7   3      11630.66      11595.12       153.63 o
  -1   7   3      34973.37      34780.96       333.69 o
   0   7   3      38253.32      39179.61       338.60 o
   1   7   3      29821.38      29781.81       297.17 o
   2   7   3        119.83        159.08        34.08 o
   3   7   3       3368.66       3487.64        94.24 o
   4   7   3      19323.64      19180.24       257.24 o
   5   7   3      21561.89      21071.33       278.44 o
   6   7   3      15192.48      15053.67       319.74 o
   7   7   3       3645.35       3474.37       167.99 o
   8   7   3        306.86        208.36       125.33 o
  -8   8   3      14358.59      13626.63       365.26 o
  -7   8   3       7628.25       7376.54       251.17 o
  -6   8   3        280.60        238.59        49.78 o
  -5   8   3       7573.20       7321.89       157.20 o
  -4   8   3      30424.47      29467.26       363.02 o
  -3   8   3      35838.30      35777.14       416.21 o
  -2   8   3      17573.33      17501.46       224.27 o
  -1   8   3       1815.34       1937.97        68.91 o
   0   8   3       4577.10       4679.39        97.58 o
   1   8   3      21219.94      21050.08       279.04 o
   2   8   3      39858.82      39103.05       442.00 o
   3   8   3      30309.86      29878.29       363.89 o
   4   8   3       8902.00       8903.59       166.25 o
   5   8   3         21.33          3.21        33.13 o
   6   8   3       2348.80       2454.80       147.76 o
   7   8   3      10466.21      11015.51       328.61 o
   8   8   3      14249.24      14236.30       426.45 o
  -8   9   3       6994.68       7124.85       298.36 o
  -7   9   3      11582.27      11602.28       336.60 o
  -6   9   3      23805.59      22972.74       365.67 o
  -5   9   3      11903.24      12397.73       287.47 o
  -4   9   3       4906.52       4658.53       124.58 o
  -3   9   3        855.87        920.94        67.93 o
  -2   9   3      19320.03      19247.03       276.97 o
  -1   9   3      19500.32      19989.49       267.35 o
   0   9   3      27903.94      28151.86       334.61 o
   1   9   3      19496.18      19986.33       252.77 o
   2   9   3         56.06        110.73        39.30 o
   3   9   3        907.34        846.48        65.11 o
   4   9   3      18645.29      18319.36       299.05 o
   5   9   3      25149.28      24054.09       381.34 o
   6   9   3      11069.21      10755.88       319.23 o
   7   9   3       6204.97       5686.02       235.74 o
  -7  10   3       3164.31       2818.98       177.64 o
  -6  10   3        556.60        504.59        67.41 o
  -5  10   3       6833.28       6926.40       187.92 o
  -4  10   3      24095.87      23667.93       351.19 o
  -3  10   3      27840.21      27418.51       391.18 o
  -2  10   3      15599.62      15832.43       269.75 o
  -1  10   3       2103.61       2033.89       112.18 o
   0  10   3       3493.48       3659.32       122.34 o
   1  10   3       9222.62       9634.23       214.20 o
   2  10   3      19187.15      19854.02       292.48 o
   3  10   3      19161.36      19342.17       289.78 o
   4  10   3       6261.94       6082.67       177.69 o
   5  10   3        486.25        439.84        67.08 o
   6  10   3       4314.61       3864.96       196.71 o
  -6  11   3      13709.04      13250.98       280.68 o
  -5  11   3      10597.03      10744.13       253.57 o
  -4  11   3       1299.37       1351.65       108.88 o
  -3  11   3        184.74        235.18        61.28 o
  -2  11   3      10234.92      10732.98       241.72 o
  -1  11   3      19930.94      20440.65       385.67 o
   0  11   3      13553.49      13713.65       258.52 o
   1  11   3       6682.60       6801.49       211.80 o
   2  11   3        376.61        292.42        62.90 o
   3  11   3       1278.63       1170.90        96.35 o
   4  11   3       7511.14       7447.17       269.43 o
   5  11   3      16399.41      16412.54       322.63 o
   6  11   3      11006.12      11000.16       390.34 o
  -6  12   3        205.11        276.05       136.99 o
  -5  12   3       3172.35       2851.99       143.32 o
  -4  12   3      10154.83       9950.73       283.13 o
  -3  12   3      10644.91      11305.33       277.26 o
  -2  12   3       6151.72       6169.18       231.57 o
  -1  12   3       1697.81       1796.97       132.33 o
   0  12   3       1718.13       1628.83       123.80 o
   1  12   3       7241.96       7614.37       411.35 o
   2  12   3       9485.25       9763.91       256.81 o
   3  12   3      11627.44      11981.23       318.15 o
   4  12   3       4591.15       4577.33       172.94 o
   5  12   3        711.01        462.42       124.53 o
  -4  13   3        522.45        534.00       318.11 o
  -3  13   3        499.62        425.22       102.94 o
  -2  13   3       2925.25       3358.14       232.52 o
  -1  13   3      10398.88      10749.61       308.79 o
   0  13   3       6496.24       6921.27       317.72 o
   1  13   3       3115.42       3084.37       173.22 o
   2  13   3        689.33        652.31       141.34 o
   3  13   3       1062.85        930.75       159.69 o
   4  13   3       3615.96       4913.83       485.27 o
  -2  14   3       1348.69       1441.37       240.14 o
  -1  14   3        568.65        592.34       115.91 o
   0  14   3         41.01       -123.65       123.65 o
   1  14   3       2603.70       2452.83       194.18 o
 -11   0   4      14711.00      15144.90       543.28 o
 -10   0   4      18647.75      18681.82       859.51 o
  -9   0   4      21086.33      21898.58       575.13 o
  -8   0   4       1884.37       1858.45       128.85 o
  -7   0   4        129.89        187.36        77.57 o
  -6   0   4      10463.79      10434.25       209.78 o
  -5   0   4      38446.28      37964.33       560.55 o
  -4   0   4      44980.23      44284.71       547.12 o
  -3   0   4      23064.22      23234.89       285.74 o
  -2   0   4      34586.38      34621.01       351.44 o
  -1   0   4      26692.69      27630.36       288.07 o
   0   0   4      49620.55      47108.48       601.23 o
   1   0   4     117813.73     114361.64      1828.31 o
   2   0   4     101440.18     101250.91      1092.37 o
   3   0   4      28122.25      28524.39       363.67 o
   4   0   4         61.54         65.44        34.02 o
   5   0   4      12741.90      12661.35       237.12 o
   6   0   4      36046.35      35935.09       650.32 o
   7   0   4      18281.16      18606.02       474.49 o
   8   0   4      13519.04      13774.78       488.39 o
   9   0   4       2341.45       2536.26       231.41 o
  10   0   4        337.91        277.73        94.09 o
 -11   1   4       2407.92       2465.24       162.59 o
 -10   1   4        172.63        150.38        58.89 o
  -9   1   4      16858.25      16775.07       339.83 o
  -8   1   4      25002.78      25149.28       400.01 o
  -7   1   4      37275.66      37237.76       530.20 o
  -6   1   4      13186.54      12965.42       174.45 o
  -5   1   4        610.44        622.53        50.94 o
  -4   1   4       1740.24       1795.58        40.45 o
  -3   1   4      28817.43      28188.07       238.94 o
  -2   1   4      42818.16      41543.66       309.64 o
  -1   1   4      40395.41      39394.07       297.18 o
   0   1   4      33692.06      33957.17       244.75 o
   1   1   4       2649.93       2686.28        42.08 o
   2   1   4       5057.10       5044.88        64.30 o
   3   1   4      37423.55      36681.61       325.79 o
   4   1   4      54716.39      54388.77       575.28 o
   5   1   4      24966.04      25364.40       303.85 o
   6   1   4      13318.99      13347.16       237.43 o
   7   1   4        691.67        662.75        74.81 o
   8   1   4       5569.58       5733.52       219.49 o
   9   1   4      12710.45      13134.31       281.54 o
  10   1   4      16179.19      16998.47       342.74 o
 -10   2   4      12858.84      13239.97       491.14 o
  -9   2   4      14659.54      14987.64       322.41 o
  -8   2   4       2137.51       2137.41       127.93 o
  -7   2   4        867.43        965.92        85.35 o
  -6   2   4      11362.09      11506.98       237.23 o
  -5   2   4      43985.47      43728.91       568.66 o
  -4   2   4      43436.25      43600.68       392.75 o
  -3   2   4      26415.21      25465.59       287.17 o
  -2   2   4      24250.25      25579.05       206.66 o
  -1   2   4      11323.97      11514.81       120.20 o
   0   2   4      26651.79      25831.48       221.01 o
   1   2   4      77513.88      76071.66       513.47 o
   2   2   4      61404.90      61535.37       510.39 o
   3   2   4      10675.83      10678.12       116.67 o
   4   2   4         50.45         55.08        25.97 o
   5   2   4      11192.37      11357.41       230.98 o
   6   2   4      32364.43      32441.67       519.76 o
   7   2   4      21434.04      22187.01       395.34 o
   8   2   4      17413.04      17820.75       346.42 o
   9   2   4       1929.99       1968.57       117.75 o
  10   2   4        334.75        302.92        77.87 o
 -10   3   4        197.51        230.58        72.24 o
  -9   3   4       6620.73       6834.80       202.81 o
  -8   3   4      14393.15      14359.83       306.36 o
  -7   3   4      21518.11      22058.10       401.75 o
  -6   3   4      13708.20      13515.19       330.41 o
  -5   3   4       1249.47       1365.47        74.30 o
  -4   3   4       2854.11       2838.84        59.85 o
  -3   3   4      27157.42      26956.96       243.59 o
  -2   3   4      39373.71      39152.73       317.36 o
  -1   3   4      43384.32      42646.07       361.40 o
   0   3   4      27451.92      27830.07       253.46 o
   1   3   4         84.96         62.17        19.99 o
   2   3   4       4368.95       4261.74        73.06 o
   3   3   4      21381.70      21285.20       221.31 o
   4   3   4      28865.90      29002.07       470.32 o
   5   3   4      16529.14      16517.86       322.67 o
   6   3   4       7949.48       7849.31       198.90 o
   7   3   4         87.41         17.66        61.94 o
   8   3   4       5432.21       5549.19       175.59 o
   9   3   4      11281.57      11586.27       301.96 o
 -10   4   4       8976.95       9894.48       296.94 o
  -9   4   4       6113.89       6273.37       202.41 o
  -8   4   4       3339.92       3385.32       198.78 o
  -7   4   4       1355.58       1320.68        92.08 o
  -6   4   4       8361.49       8629.21       377.58 o
  -5   4   4      20318.58      19988.36       211.69 o
  -4   4   4      33251.04      32920.23       325.13 o
  -3   4   4      13188.10      13134.93       147.44 o
  -2   4   4       1168.61       1186.27        39.14 o
  -1   4   4       1988.55       1921.44        50.74 o
   0   4   4      18788.85      18324.22       189.49 o
   1   4   4      26598.41      25575.94       230.84 o
   2   4   4      25000.43      24937.39       237.92 o
   3   4   4       6779.50       6751.33       104.75 o
   4   4   4        378.72        399.22        28.19 o
   5   4   4       3606.49       3707.34       134.46 o
   6   4   4      14698.37      14419.77       306.02 o
   7   4   4      18508.46      18072.61       365.11 o
   8   4   4      11363.75      11740.78       413.95 o
   9   4   4       1377.26       1332.77       120.28 o
 -10   5   4        466.12        355.78        95.79 o
  -9   5   4       2863.12       3089.23       141.50 o
  -8   5   4       5631.54       5868.48       198.12 o
  -7   5   4      10156.76      10344.96       321.04 o
  -6   5   4       9033.48       9099.03       236.21 o
  -5   5   4       2948.26       3078.78        81.49 o
  -4   5   4        334.54        331.98        37.76 o
  -3   5   4      13466.15      13743.12       304.95 o
  -2   5   4      20669.75      20839.33       203.62 o
  -1   5   4      17758.51      17670.25       189.05 o
   0   5   4       7221.53       7344.71        97.45 o
   1   5   4        155.13        179.40        31.02 o
   2   5   4       3779.13       3878.99        96.18 o
   3   5   4       8921.75       8735.66       150.90 o
   4   5   4      17606.38      17770.87       257.89 o
   5   5   4       8258.19       8380.74       222.00 o
   6   5   4       1159.77       1146.08       112.18 o
   7   5   4        335.71        326.38        70.33 o
   8   5   4       2599.95       2935.18       215.35 o
   9   5   4       5532.83       5906.77       272.43 o
 -10   6   4       5533.59       5864.41       530.18 o
  -9   6   4       3368.42       3216.72       264.33 o
  -8   6   4        589.05        560.72        77.96 o
  -7   6   4         24.78        -33.34        45.45 o
  -6   6   4       4523.94       4235.76       150.58 o
  -5   6   4       3417.27       3539.87        94.52 o
  -4   6   4       7346.70       7467.66       176.81 o
  -3   6   4       6412.35       6347.11       127.82 o
  -2   6   4       2548.19       2746.44        60.88 o
  -1   6   4       1135.59       1313.20        45.64 o
   0   6   4       4263.95       4464.50       124.05 o
   1   6   4      13623.34      13913.31       154.80 o
   2   6   4       3924.31       3879.40        96.82 o
   3   6   4       7400.92       7455.45       137.73 o
   4   6   4        476.46        501.06        44.64 o
   5   6   4       1616.05       1590.11        90.73 o
   6   6   4       1599.52       1714.52       106.40 o
   7   6   4       6367.48       6436.50       232.46 o
   8   6   4       2444.12       2199.85       199.78 o
   9   6   4        349.20        269.46       237.02 o
  -9   7   4        489.94        317.88        84.62 o
  -8   7   4       1727.90       1609.92       132.95 o
  -7   7   4       2125.32       2039.62       121.55 o
  -6   7   4       1366.97       1381.75        68.81 o
  -5   7   4       1015.35       1034.37        63.33 o
  -4   7   4        205.68        277.17        41.04 o
  -3   7   4       1653.92       1652.67        70.58 o
  -2   7   4       4010.27       4130.21        94.10 o
  -1   7   4       4476.86       4501.12        85.37 o
   0   7   4        851.06        840.58        44.64 o
   1   7   4         10.69          1.91        26.81 o
   2   7   4        670.36        777.56        62.37 o
   3   7   4       2466.52       2407.32        81.49 o
   4   7   4       3607.61       3491.72        98.14 o
   5   7   4       1599.15       1487.72        63.91 o
   6   7   4         65.84        140.81        59.32 o
   7   7   4         13.97         56.60        65.85 o
   8   7   4         86.91         85.40        76.00 o
  -8   8   4        184.76         98.15        80.42 o
  -7   8   4        586.82        736.02        95.53 o
  -6   8   4        504.94        440.85        57.42 o
  -5   8   4        497.54        581.34        75.62 o
  -4   8   4       1075.48       1048.45        67.69 o
  -3   8   4        107.72         27.57        34.63 o
  -2   8   4        936.06        908.41        59.28 o
  -1   8   4        178.10        163.88        34.84 o
   0   8   4        214.70        273.44        37.08 o
   1   8   4         33.37         18.82        28.77 o
   2   8   4        353.30        291.65        48.35 o
   3   8   4         18.87         18.64        34.28 o
   4   8   4        108.64         47.39        39.54 o
   5   8   4         11.63         37.01        35.14 o
   6   8   4        937.19       1120.21       131.79 o
   7   8   4         15.05        -16.48        69.50 o
   8   8   4        200.62        409.17       244.51 o
  -8   9   4         22.29          8.58        75.23 o
  -7   9   4          3.67        -58.28        58.28 o
  -6   9   4         27.24         18.50        41.06 o
  -5   9   4        480.45        482.31        54.76 o
  -4   9   4         17.57         44.17        39.49 o
  -3   9   4        209.09        189.62        45.08 o
  -2   9   4         56.96        105.03        40.64 o
  -1   9   4         22.56         58.58        37.96 o
   0   9   4         50.25         30.70        36.36 o
   1   9   4         12.75        -12.37        33.57 o
   2   9   4          9.95         59.28        36.69 o
   3   9   4        101.01         70.14        40.61 o
   4   9   4        202.53        192.00        47.18 o
   5   9   4        196.05        217.61        48.20 o
   6   9   4         58.18         22.01        65.93 o
   7   9   4        143.68        192.43        81.56 o
  -7  10   4        341.23        344.38        96.85 o
  -6  10   4        141.52        148.10        56.90 o
  -5  10   4        229.58        218.81        53.39 o
  -4  10   4       2541.02       2609.99       142.71 o
  -3  10   4        751.78        772.72        68.91 o
  -2  10   4         12.37        -20.96        42.73 o
  -1  10   4         56.88         49.91        43.78 o
   0  10   4        620.06        742.14        97.84 o
   1  10   4        935.31        981.41        83.58 o
   2  10   4       2229.71       2347.83        97.06 o
   3  10   4       1263.31       1306.96        83.31 o
   4  10   4         40.43         16.40        43.34 o
   5  10   4        300.30        251.90        59.30 o
   6  10   4       1321.27       1161.14       136.27 o
  -6  11   4       1125.07        935.47        92.27 o
  -5  11   4        220.66        206.16        59.02 o
  -4  11   4        252.25        211.36        57.05 o
  -3  11   4       1406.90       1272.04       102.43 o
  -2  11   4       3563.35       4106.83       164.89 o
  -1  11   4       4263.33       4148.51       164.48 o
   0  11   4       1876.56       2032.68       127.38 o
   1  11   4         19.07         45.82        57.73 o
   2  11   4        449.54        278.52        65.19 o
   3  11   4       1716.10       1696.68       101.02 o
   4  11   4       4294.99       4223.02       158.69 o
   5  11   4       1476.97       1389.27       105.04 o
  -6  12   4       4393.58       4221.23       308.19 o
  -5  12   4       2790.55       2751.87       191.22 o
  -4  12   4       5333.35       5258.29       206.74 o
  -3  12   4       2765.53       2548.86       155.84 o
  -2  12   4        834.21        850.10       103.01 o
  -1  12   4        157.13         51.66        67.89 o
   0  12   4       1992.79       2003.01       136.71 o
   1  12   4       9129.37       9378.94       311.49 o
   2  12   4       3421.60       3612.42       178.12 o
   3  12   4       2286.59       2340.59       171.00 o
   4  12   4          1.83         44.38        74.65 o
   5  12   4       1510.65       1367.97       212.24 o
  -3  13   4       2269.95       2315.94       176.25 o
  -2  13   4       5624.18       5586.50       258.19 o
  -1  13   4       8508.07       8909.65       300.03 o
   0  13   4       4238.53       4571.07       191.93 o
   1  13   4        139.40        -18.07        75.80 o
   2  13   4       1992.02       2025.91       176.67 o
  -1  14   4       1096.80       1046.84       496.50 o
   0  14   4       5672.04       5912.16       402.94 o
 -11   1   5        539.59        313.12       212.07 o
 -10   1   5        166.92        147.36        61.99 o
  -9   1   5       2051.87       2040.73       110.97 o
  -8   1   5       1202.46       1160.72        85.93 o
  -7   1   5         41.49         68.66        35.76 o
  -6   1   5       2690.40       2816.67        85.42 o
  -5   1   5        359.50        393.94        35.90 o
  -4   1   5        250.00        296.43        24.33 o
  -3   1   5         58.59         82.23        16.61 o
  -2   1   5       5888.39       6039.25        72.83 o
  -1   1   5       2003.59       2320.15        40.81 o
   0   1   5        290.10        357.45        21.29 o
   1   1   5         14.26         30.66        14.67 o
   2   1   5       7140.92       7676.90        90.94 o
   3   1   5         48.74         53.11        18.93 o
   4   1   5       3956.37       3979.47        98.16 o
   5   1   5       1779.54       1823.38        70.93 o
   6   1   5        229.84        226.14        43.29 o
   7   1   5         19.88        -23.71        37.96 o
   8   1   5        790.05        816.41       142.79 o
   9   1   5        633.82        614.90        82.83 o
  10   1   5         27.99        228.29       199.60 o
 -11   2   5       1937.00       2150.66       381.73 o
 -10   2   5       2132.37       2174.67       148.82 o
  -9   2   5        125.81        169.86        58.49 o
  -8   2   5         33.35         -1.31        38.54 o
  -7   2   5       1068.53       1140.19        76.29 o
  -6   2   5       8199.42       8433.19       242.34 o
  -5   2   5       4852.37       4815.87        76.96 o
  -4   2   5       5241.56       5345.67       133.70 o
  -3   2   5        286.06        336.67        21.76 o
  -2   2   5       7116.28       7675.07        85.62 o
  -1   2   5      12081.83      12646.88       126.12 o
   0   2   5       5683.45       5492.83        79.71 o
   1   2   5       1289.02       1197.89        33.14 o
   2   2   5       2509.87       2631.80        56.48 o
   3   2   5          0.78         -8.63        17.95 o
   4   2   5        365.95        452.27        43.15 o
   5   2   5       1371.98       1488.14        99.75 o
   6   2   5       5376.73       5596.72       177.90 o
   7   2   5       2912.86       3023.41       122.33 o
   8   2   5        397.64        354.68        65.75 o
   9   2   5          7.25         23.03        58.74 o
 -10   3   5       3528.57       3962.79       172.56 o
  -9   3   5       6931.94       7184.65       199.63 o
  -8   3   5       5171.44       5117.02       170.90 o
  -7   3   5       2179.79       2391.04       110.95 o
  -6   3   5        623.82        515.76        62.37 o
  -5   3   5       1741.34       1760.84        47.51 o
  -4   3   5       9275.16       9320.24       127.54 o
  -3   3   5      10905.90      11134.44       131.20 o
  -2   3   5      10630.35      10529.07       131.58 o
  -1   3   5       3928.28       4014.96        69.35 o
   0   3   5         25.49         57.52        18.01 o
   1   3   5        893.24        919.32        33.99 o
   2   3   5       9555.65       9683.70       119.91 o
   3   3   5       7398.60       7312.54       108.94 o
   4   3   5       6783.68       6822.79       137.47 o
   5   3   5       4650.85       4548.28       148.03 o
   6   3   5        107.47         86.19        49.38 o
   7   3   5       2738.21       2935.10       129.74 o
   8   3   5       4134.76       4159.85       160.92 o
   9   3   5       6644.48       6927.24       212.22 o
 -10   4   5       5292.01       5355.55       205.31 o
  -9   4   5        737.65        616.46        86.39 o
  -8   4   5        115.57        116.89        55.75 o
  -7   4   5       6879.38       6932.33       202.73 o
  -6   4   5      20729.12      20922.69       398.66 o
  -5   4   5      16886.31      17315.84       199.53 o
  -4   4   5       7842.46       7603.36       135.65 o
  -3   4   5        482.69        608.01        37.58 o
  -2   4   5       6128.77       6200.20        88.00 o
  -1   4   5      14137.11      13819.48       160.08 o
   0   4   5      21729.29      21008.69       234.63 o
   1   4   5      16085.84      16103.70       156.67 o
   2   4   5       4596.51       4633.42       104.06 o
   3   4   5          6.40         39.66        21.60 o
   4   4   5       5567.78       5681.37        92.22 o
   5   4   5       8007.46       7898.66       210.14 o
   6   4   5      14029.20      14215.77       447.63 o
   7   4   5      10789.58      11204.05       276.70 o
   8   4   5       1157.59       1110.69       108.22 o
   9   4   5        140.20         63.17        77.20 o
 -10   5   5       4366.63       3913.35       421.65 o
  -9   5   5      14209.66      14313.46       348.37 o
  -8   5   5      13909.09      13286.15       322.56 o
  -7   5   5       7335.64       7473.69       223.47 o
  -6   5   5         49.63        128.42        44.25 o
  -5   5   5       5347.32       5456.94       127.72 o
  -4   5   5      24652.85      24538.03       312.19 o
  -3   5   5      16765.15      16371.70       207.95 o
  -2   5   5      23975.21      24075.04       232.09 o
  -1   5   5       7007.59       6960.02       109.01 o
   0   5   5       1142.36       1242.74        45.43 o
   1   5   5       3060.49       3113.48        66.91 o
   2   5   5      15514.50      15182.21       223.20 o
   3   5   5      19523.15      19803.88       268.06 o
   4   5   5       9761.34       9791.14       167.21 o
   5   5   5       5276.61       4857.89       168.56 o
   6   5   5        474.53        503.42        89.13 o
   7   5   5       3546.35       3483.46       200.95 o
   8   5   5      10640.81      10307.08       282.86 o
   9   5   5      11216.56      10693.41       732.27 o
 -10   6   5      10630.26       9399.77       652.43 o
  -9   6   5       1414.02       1355.73       115.63 o
  -8   6   5        983.78        927.97       106.72 o
  -7   6   5      12553.03      12342.80       312.16 o
  -6   6   5      22615.49      22241.39       293.68 o
  -5   6   5      21022.77      20678.87       285.32 o
  -4   6   5       9373.64       9319.99       232.98 o
  -3   6   5        783.39        889.54        59.84 o
  -2   6   5       4269.56       4386.80        99.16 o
  -1   6   5      15294.52      15224.26       167.19 o
   0   6   5      35968.26      35575.98       311.58 o
   1   6   5      33413.22      33227.65       358.09 o
   2   6   5       8175.63       8095.45       194.15 o
   3   6   5        414.15        363.80        58.07 o
   4   6   5      10166.62      10193.68       179.35 o
   5   6   5      19274.95      19524.82       368.53 o
   6   6   5      21483.77      21115.43       438.23 o
   7   6   5       9244.32       9175.68       304.34 o
   8   6   5       2323.10       2484.89       155.76 o
   9   6   5        810.35        616.26       268.21 o
  -9   7   5      18238.67      17856.97       433.67 o
  -8   7   5      25030.90      24985.82       523.94 o
  -7   7   5      12846.68      12446.02       301.51 o
  -6   7   5         52.52         75.07        33.58 o
  -5   7   5       1863.77       1850.78        77.05 o
  -4   7   5      22387.66      22019.24       311.04 o
  -3   7   5      21327.51      21223.98       284.67 o
  -2   7   5      23638.35      23907.64       275.39 o
  -1   7   5       5033.96       5026.59        91.10 o
   0   7   5         43.72         68.42        28.15 o
   1   7   5       8154.60       8152.92       137.97 o
   2   7   5      15868.19      15448.94       229.40 o
   3   7   5      34087.30      33245.96       395.11 o
   4   7   5      16777.27      16160.66       239.60 o
   5   7   5       5934.51       5853.97       125.44 o
   6   7   5        103.45        119.93        70.25 o
   7   7   5       3353.19       3392.88       173.39 o
   8   7   5      11601.69      10135.79       729.78 o
  -8   8   5       1942.55       1802.73       150.74 o
  -7   8   5      11702.10      11594.60       300.61 o
  -6   8   5      18724.84      18551.81       271.43 o
  -5   8   5      21511.38      21571.77       302.73 o
  -4   8   5      11927.75      11730.41       204.40 o
  -3   8   5       1046.02       1102.75        70.50 o
  -2   8   5       4754.42       4704.02       108.60 o
  -1   8   5      17218.79      17898.08       231.91 o
   0   8   5      35561.50      36174.68       380.88 o
   1   8   5      28881.86      29087.51       362.19 o
   2   8   5       7323.30       7678.11       157.39 o
   3   8   5        975.57        940.07        67.35 o
   4   8   5       8867.54       8869.40       252.42 o
   5   8   5      23476.30      23016.47       361.70 o
   6   8   5      20186.42      20609.31       583.41 o
   7   8   5       9428.29       9639.60       307.19 o
  -8   9   5      17018.05      17266.35       782.14 o
  -7   9   5      11076.90      11591.64       342.30 o
  -6   9   5        107.35         88.01        57.11 o
  -5   9   5       1533.23       1525.39        85.64 o
  -4   9   5      19286.40      19226.12       289.83 o
  -3   9   5      29186.99      29074.10       377.66 o
  -2   9   5      20900.37      21275.94       302.69 o
  -1   9   5       8629.39       8970.49       190.77 o
   0   9   5         68.45         60.47        42.64 o
   1   9   5       5798.94       5695.93       138.91 o
   2   9   5      11969.96      11987.87       227.38 o
   3   9   5      25868.56      25253.47       344.20 o
   4   9   5      11990.10      11907.38       215.39 o
   5   9   5       3878.34       3820.13       125.29 o
   6   9   5          8.97         87.30        73.75 o
  -7  10   5       6351.44       5978.84       251.71 o
  -6  10   5      16541.46      16801.60       344.36 o
  -5  10   5      19922.20      19479.33       303.88 o
  -4  10   5       8817.84       8402.06       185.40 o
  -3  10   5        591.95        495.99        67.36 o
  -2  10   5       4128.29       4246.54       166.27 o
  -1  10   5      13493.29      13916.79       257.05 o
   0  10   5      23429.65      24083.93       362.33 o
   1  10   5      19918.05      20008.33       342.06 o
   2  10   5       3723.27       3626.91       119.47 o
   3  10   5         27.39         30.26        44.21 o
   4  10   5       5011.03       4842.67       205.24 o
   5  10   5      14694.74      14387.56       288.00 o
   6  10   5      13825.09      13693.45       392.48 o
  -6  11   5        797.85        708.03        86.03 o
  -5  11   5       1350.80       1321.80        98.57 o
  -4  11   5      12340.05      12561.55       398.01 o
  -3  11   5      17673.58      17615.62       364.99 o
  -2  11   5      13364.27      13587.19       408.66 o
  -1  11   5       8144.19       8548.06       240.34 o
   0  11   5         35.25         51.68        58.56 o
   1  11   5       3177.42       3389.59       154.07 o
   2  11   5      12345.66      12613.47       270.68 o
   3  11   5      14203.59      14575.11       319.51 o
   4  11   5       6530.68       6764.66       192.92 o
   5  11   5       3073.65       2794.18       177.37 o
  -6  12   5      12222.04      12619.55       865.13 o
  -5  12   5      10282.72       8844.64       651.19 o
  -4  12   5       3750.70       3639.27       179.99 o
  -3  12   5        492.47        481.86        93.88 o
  -2  12   5       2874.06       2895.17       154.88 o
  -1  12   5       8868.11       9216.04       261.03 o
   0  12   5      11096.57      11485.78       315.67 o
   1  12   5      10392.09      10463.84       346.35 o
   2  12   5       2388.63       2344.91       142.73 o
   3  12   5        126.68        128.72        79.11 o
   4  12   5       2266.36       1702.81       333.08 o
  -3  13   5       3928.97       4196.99       256.58 o
  -2  13   5       9132.31       9623.25       302.59 o
  -1  13   5       1812.48       1837.66       147.41 o
   0  13   5         94.06        122.13        74.74 o
   1  13   5       1557.16       1462.97       131.73 o
   2  13   5       9319.03       9457.35       359.90 o
   0  14   5       4287.55       4419.34       344.30 o
 -10   0   6       2835.46       2539.96       270.08 o
  -9   0   6       3094.09       3150.79       201.06 o
  -8   0   6      16397.10      16892.75       500.53 o
  -7   0   6      46973.59      44839.23      1018.61 o
  -6   0   6      28274.45      27886.29       541.72 o
  -5   0   6      18910.86      19390.57       263.17 o
  -4   0   6        647.11        703.05        68.34 o
  -3   0   6       6335.11       6246.79       109.92 o
  -2   0   6      49826.92      49260.87       541.13 o
  -1   0   6      43258.54      42363.77       441.46 o
   0   0   6      46847.91      46472.84       477.91 o
   1   0   6      10407.33      10287.04       149.64 o
   2   0   6          9.04        -23.84        23.84 o
   3   0   6      25440.60      25951.85       337.42 o
   4   0   6      29554.29      28957.56       546.42 o
   5   0   6      48626.21      48222.95       847.03 o
   6   0   6      17080.61      16790.85       656.80 o
   7   0   6       1427.65       1268.91       172.15 o
   8   0   6        679.34        618.76       119.54 o
   9   0   6       7815.42       7719.71       322.60 o
 -10   1   6      21656.04      22127.71       502.81 o
  -9   1   6      21592.11      21639.74       435.33 o
  -8   1   6      12691.21      12670.61       304.64 o
  -7   1   6       1134.41       1220.87        77.55 o
  -6   1   6       4962.42       5036.23       139.09 o
  -5   1   6      34963.21      35263.98       319.93 o
  -4   1   6      41071.18      40161.88       331.34 o
  -3   1   6      45923.29      46417.33       349.12 o
  -2   1   6      14569.71      14698.08       154.37 o
  -1   1   6       2200.59       2472.90        46.01 o
   0   1   6      19897.77      20245.40       177.17 o
   1   1   6      49413.80      49928.98       374.27 o
   2   1   6      44178.23      43675.91       358.41 o
   3   1   6      26632.15      26981.57       258.20 o
   4   1   6       3177.72       3070.40        91.12 o
   5   1   6       1023.90        969.50        70.80 o
   6   1   6      11406.15      11350.18       234.22 o
   7   1   6      12677.23      13029.97       290.80 o
   8   1   6      15823.28      16037.51       431.78 o
   9   1   6       7086.18       7472.75       224.40 o
 -10   2   6       1943.58       1915.11       135.76 o
  -9   2   6       1467.08       1503.13       110.57 o
  -8   2   6      11185.29      11504.24       282.24 o
  -7   2   6      27359.52      27340.04       439.99 o
  -6   2   6      27792.37      27482.23       431.31 o
  -5   2   6      16425.99      16738.89       189.91 o
  -4   2   6         48.83         53.90        18.91 o
  -3   2   6       8733.68       8546.19        96.34 o
  -2   2   6      48233.13      48746.30       428.40 o
  -1   2   6      50025.93      49433.42       386.63 o
   0   2   6      42852.27      43180.25       331.80 o
   1   2   6      13206.96      13133.15       122.81 o
   2   2   6        262.46        271.84        23.39 o
   3   2   6      16283.27      16284.62       170.66 o
   4   2   6      23916.95      23680.54       274.90 o
   5   2   6      31067.98      30735.56       464.60 o
   6   2   6      12435.05      12252.49       250.11 o
   7   2   6       2014.57       2171.94       154.13 o
   8   2   6        994.65        973.95        98.19 o
   9   2   6       7990.27       8481.61       247.12 o
 -10   3   6      12757.29      12772.93       332.55 o
  -9   3   6      12792.20      12823.81       538.55 o
  -8   3   6       6590.40       6439.59       185.92 o
  -7   3   6        726.35        793.85        75.54 o
  -6   3   6       4231.89       4314.59       212.47 o
  -5   3   6      26235.33      25921.17       313.66 o
  -4   3   6      38838.70      37205.66       449.84 o
  -3   3   6      33468.11      32851.78       334.75 o
  -2   3   6       8766.02       8589.93       105.33 o
  -1   3   6        117.72        113.68        20.27 o
   0   3   6       7032.80       7136.99        94.05 o
   1   3   6      29339.64      29007.02       253.16 o
   2   3   6      25586.13      25173.69       308.76 o
   3   3   6      11043.35      10684.63       168.92 o
   4   3   6       2794.22       2915.35        80.76 o
   5   3   6        892.17        886.26       102.09 o
   6   3   6       6502.18       6450.45       194.26 o
   7   3   6      13786.09      14254.51       388.14 o
   8   3   6      16941.52      16739.73       365.70 o
   9   3   6       5644.78       5921.71       357.63 o
 -10   4   6        196.40        182.45        83.01 o
  -9   4   6        628.89        553.24        80.07 o
  -8   4   6       3796.09       3746.76       159.13 o
  -7   4   6      14986.79      14852.42       399.40 o
  -6   4   6      17300.38      16747.35       194.72 o
  -5   4   6      11195.58      11436.91       182.49 o
  -4   4   6        891.68        747.96        77.73 o
  -3   4   6       9781.84       9386.50       143.21 o
  -2   4   6      18000.56      17696.62       207.04 o
  -1   4   6      43207.32      42797.69       352.56 o
   0   4   6      28445.65      28755.53       278.45 o
   1   4   6       1349.12       1388.46        67.87 o
   2   4   6         72.19        106.67        29.19 o
   3   4   6       8645.29       8451.77       152.89 o
   4   4   6      17488.02      17351.54       239.78 o
   5   4   6       9863.82       9757.32       249.54 o
   6   4   6      10185.35       9619.89       253.98 o
   7   4   6       1433.92       1601.38       114.72 o
   8   4   6        832.90        813.86        91.04 o
  -9   5   6       9303.75       8821.99       267.88 o
  -8   5   6       3942.31       4052.92       173.71 o
  -7   5   6         27.96         -5.16        49.47 o
  -6   5   6       1008.22       1149.27        72.91 o
  -5   5   6       8707.66       8629.76       160.38 o
  -4   5   6      12736.46      12544.78       202.90 o
  -3   5   6      11043.69      10979.96       189.45 o
  -2   5   6       2760.91       2929.29        60.77 o
  -1   5   6        228.43        245.35        31.21 o
   0   5   6       4505.64       4664.83        83.59 o
   1   5   6      15174.71      15382.46       204.81 o
   2   5   6      10928.75      10707.70       190.13 o
   3   5   6       7274.26       7005.68       155.12 o
   4   5   6       3851.05       3807.57       116.40 o
   5   5   6         28.15         46.82        48.50 o
   6   5   6       2001.63       2035.49       124.41 o
   7   5   6       9497.69       9158.27       265.82 o
   8   5   6       6292.40       6508.01       247.43 o
 -10   6   6         78.40        -24.95       188.37 o
  -9   6   6         80.88        -34.66        64.63 o
  -8   6   6       2611.44       2609.73       150.58 o
  -7   6   6       8157.29       7805.52       245.66 o
  -6   6   6       2617.61       2786.79        90.68 o
  -5   6   6       6743.71       6618.26       145.15 o
  -4   6   6        258.31        258.16        42.80 o
  -3   6   6       1655.32       1692.34        82.22 o
  -2   6   6       1740.66       1899.16        69.44 o
  -1   6   6      21333.58      21061.04       351.80 o
   0   6   6       4046.37       3925.23       103.12 o
   1   6   6         58.08         89.98        31.62 o
   2   6   6        195.75        176.58        39.45 o
   3   6   6       5567.90       5399.73       130.11 o
   4   6   6       4729.06       4502.18       117.27 o
   5   6   6       5086.64       5378.37       179.89 o
   6   6   6       4168.14       3867.10       172.01 o
   7   6   6         92.49         95.23        66.40 o
   8   6   6         20.44        -40.77        78.87 o
  -9   7   6       2744.56       2741.96       379.23 o
  -8   7   6        601.81        545.45       103.01 o
  -7   7   6         30.42         85.00        61.24 o
  -6   7   6        383.80        370.03        51.05 o
  -5   7   6       1383.72       1496.85        79.59 o
  -4   7   6       1079.56       1182.24        76.52 o
  -3   7   6       2708.73       2621.85        91.04 o
  -2   7   6        610.21        663.40        50.45 o
  -1   7   6         30.73         69.74        30.27 o
   0   7   6        103.37        137.34        33.40 o
   1   7   6       3199.66       3115.90        95.50 o
   2   7   6       2221.90       2116.41        82.46 o
   3   7   6       2627.62       2563.67        96.57 o
   4   7   6       1459.43       1397.41        77.34 o
   5   7   6        143.61        147.32        38.88 o
   6   7   6        845.37        743.25        93.83 o
   7   7   6       1685.55       1551.23       124.96 o
   8   7   6       1654.50       1942.33       382.98 o
  -8   8   6        130.62         24.46        71.88 o
  -7   8   6        323.99        221.05        67.60 o
  -6   8   6        126.53        155.45        45.28 o
  -5   8   6        113.98         47.01        41.47 o
  -4   8   6          2.06        -19.87        35.61 o
  -3   8   6         65.19         42.02        36.62 o
  -2   8   6        648.43        610.45        52.36 o
  -1   8   6         69.84         61.12        45.50 o
   0   8   6       1288.85       1426.91        72.00 o
   1   8   6        160.52        168.00        42.82 o
   2   8   6        247.26        171.82        42.40 o
   3   8   6         13.09         22.15        36.89 o
   4   8   6        923.46        896.33        68.06 o
   5   8   6        178.37        100.25        42.09 o
   6   8   6         17.05        -60.29        60.29 o
   7   8   6         81.17         64.71        78.52 o
  -7   9   6          7.28         84.38        69.86 o
  -6   9   6         30.37         14.91        42.12 o
  -5   9   6          4.41          9.19        41.51 o
  -4   9   6         63.84         45.67        41.66 o
  -3   9   6        122.81        100.49        44.13 o
  -2   9   6         26.50        -12.40        47.50 o
  -1   9   6        150.52        148.56        47.92 o
   0   9   6        799.67        818.63        73.79 o
   1   9   6        329.16        274.38        50.75 o
   2   9   6         92.79         42.27        41.48 o
   3   9   6          4.57        -33.58        38.52 o
   4   9   6        113.84         43.04        42.74 o
   5   9   6        119.31        103.55        48.62 o
   6   9   6        195.50        132.64        84.11 o
  -7  10   6        952.28        891.22        81.44 o
  -6  10   6       1338.23       1326.39        91.89 o
  -5  10   6        762.57        685.70        73.70 o
  -4  10   6        488.67        495.83        66.03 o
  -3  10   6        231.80        188.06        73.22 o
  -2  10   6       1476.01       1623.67       118.32 o
  -1  10   6       3755.63       3807.90       174.10 o
   0  10   6       1688.27       1630.75       118.97 o
   1  10   6        196.04        209.94        66.32 o
   2  10   6         63.51          4.68        43.61 o
   3  10   6        217.49        285.37        57.03 o
   4  10   6       1731.59       1643.45        93.41 o
   5  10   6        361.23        294.47        61.44 o
  -6  11   6        647.41        559.79       132.73 o
  -5  11   6       2254.12       1963.84       117.90 o
  -4  11   6       3731.21       3692.41       167.25 o
  -3  11   6       2976.10       3278.11       157.42 o
  -2  11   6        498.93        474.06        87.57 o
  -1  11   6         68.37         48.74        63.65 o
   0  11   6        517.88        437.96        93.38 o
   1  11   6       2267.14       2383.25       157.98 o
   2  11   6       1780.41       1653.47       137.98 o
   3  11   6       1004.55       1050.06        98.90 o
   4  11   6        432.18        417.93        76.40 o
   5  11   6         69.71         87.13       154.03 o
  -5  12   6       3681.42       3465.50       456.58 o
  -4  12   6         25.22         21.17        69.20 o
  -3  12   6       1256.15       1337.91       124.76 o
  -2  12   6       4580.58       4445.11       187.39 o
  -1  12   6       6970.45       6974.21       285.85 o
   0  12   6       5439.77       5717.28       208.65 o
   1  12   6        696.38        710.27       100.20 o
   2  12   6        210.05        129.28        74.32 o
   3  12   6       3632.95       3373.19       410.42 o
   4  12   6       4118.04       3777.37       421.65 o
  -4  13   6       6960.31       7809.23       669.90 o
  -3  13   6       5319.69       5106.89       402.48 o
  -2  13   6        906.73        976.07       132.11 o
  -1  13   6         28.73        -41.10        85.16 o
   0  13   6        871.41        847.64       112.08 o
   1  13   6       6036.20       6091.18       261.90 o
   2  13   6       6490.24       7915.27       610.02 o
 -10   1   7        851.10        998.02       110.95 o
  -9   1   7         40.25         19.25        53.80 o
  -8   1   7        163.14        221.26        61.15 o
  -7   1   7        233.58        272.40        57.93 o
  -6   1   7       3083.34       3155.84        95.38 o
  -5   1   7         46.53         56.79        23.46 o
  -4   1   7       2520.14       2508.55        60.68 o
  -3   1   7       1279.65       1333.84        40.56 o
  -2   1   7        224.20        224.30        23.01 o
  -1   1   7        947.84       1015.05        34.45 o
   0   1   7       3808.45       4083.75        68.87 o
   1   1   7        808.62        873.45        36.19 o
   2   1   7         30.34         73.50        22.16 o
   3   1   7        321.61        359.95        34.27 o
   4   1   7        121.12        131.29        33.61 o
   5   1   7         23.53        -29.97        36.24 o
   6   1   7        848.99        753.58       130.90 o
   7   1   7        883.71        726.96        86.33 o
   8   1   7         83.25         24.71        58.99 o
   9   1   7        129.23         82.33       188.37 o
 -10   2   7        726.28        655.01        96.84 o
  -9   2   7       1752.28       1676.11       120.35 o
  -8   2   7       2754.91       2641.09       134.07 o
  -7   2   7       2369.17       2429.11       155.71 o
  -6   2   7       1030.78       1167.52        62.45 o
  -5   2   7        933.60        966.39        57.97 o
  -4   2   7         65.16         90.24        23.21 o
  -3   2   7       1145.34       1160.69        41.79 o
  -2   2   7       9114.11       9213.44       112.11 o
  -1   2   7       9261.46       9783.53       117.24 o
   0   2   7        819.83        898.04        36.44 o
   1   2   7       1056.60       1191.59        39.41 o
   2   2   7       6254.04       6415.91       112.93 o
   3   2   7       3602.94       3384.43        85.76 o
   4   2   7       7756.53       7846.15       114.10 o
   5   2   7       4489.73       4813.75       147.91 o
   6   2   7         26.04         24.35        56.82 o
   7   2   7        372.37        424.01        74.48 o
   8   2   7        990.49       1028.82       131.80 o
   9   2   7       2370.14       1697.82       346.80 o
 -10   3   7       4624.89       4778.76       221.78 o
  -9   3   7       1877.09       1907.07       130.16 o
  -8   3   7          4.76        -29.16        43.26 o
  -7   3   7        900.08        860.90        82.57 o
  -6   3   7      10257.73       9889.05       175.75 o
  -5   3   7       7065.79       7154.85       131.65 o
  -4   3   7       6881.29       7171.51       130.84 o
  -3   3   7       8992.27       9143.26       174.63 o
  -2   3   7       1955.38       1970.48        53.45 o
  -1   3   7       8143.21       8619.77       111.02 o
   0   3   7       8135.72       8005.82       106.01 o
   1   3   7      15090.62      14982.19       174.02 o
   2   3   7       1656.75       1701.28        62.90 o
   3   3   7        585.98        587.54        45.64 o
   4   3   7         66.22         70.90        30.81 o
   5   3   7       3770.43       3851.80       162.46 o
   6   3   7       3915.93       3893.65       145.11 o
   7   3   7       4849.71       4684.62       178.98 o
   8   3   7       2586.22       2461.66       143.39 o
 -10   4   7       1154.83       1331.06       319.36 o
  -9   4   7       4763.94       4825.87       198.82 o
  -8   4   7       6946.25       6791.32       204.84 o
  -7   4   7       4861.20       5047.40       171.40 o
  -6   4   7       3989.20       3926.79       108.67 o
  -5   4   7        299.98        411.08        50.27 o
  -4   4   7       3811.22       3862.18       112.40 o
  -3   4   7      13259.88      13247.44       176.41 o
  -2   4   7      25591.16      25543.12       248.96 o
  -1   4   7      22235.86      22371.25       226.86 o
   0   4   7       7426.68       7641.03       106.07 o
   1   4   7        125.10        120.25        28.02 o
   2   4   7       8271.75       8119.80       155.81 o
   3   4   7      17129.03      16834.98       246.95 o
   4   4   7      13103.60      12737.02       220.25 o
   5   4   7       7697.46       7456.57       221.78 o
   6   4   7         58.52         32.15        54.41 o
   7   4   7       1658.02       1537.22       120.35 o
   8   4   7       4071.85       4318.51       226.41 o
 -10   5   7       9986.39      10516.27       748.49 o
  -9   5   7       2428.63       2636.23       143.12 o
  -8   5   7        255.14        249.82        93.25 o
  -7   5   7       4169.22       4504.25       188.16 o
  -6   5   7      10520.08      10773.57       188.22 o
  -5   5   7      22028.35      21394.36       299.40 o
  -4   5   7      15561.71      15198.54       238.18 o
  -3   5   7       4087.37       4085.08       111.02 o
  -2   5   7        930.60       1079.29        62.65 o
  -1   5   7       5235.73       5241.31       108.39 o
   0   5   7      20749.51      20477.10       254.73 o
   1   5   7      20373.23      20442.40       255.56 o
   2   5   7      18502.34      18457.01       270.21 o
   3   5   7        978.61       1071.43        95.76 o
   4   5   7       1569.07       1499.31        94.76 o
   5   5   7       8394.93       8200.33       226.57 o
   6   5   7      10687.72      10832.14       310.96 o
   7   5   7       9509.29       9311.72       416.66 o
   8   5   7       3654.87       3978.22       439.11 o
  -9   6   7       7005.65       7316.60       320.00 o
  -8   6   7      16809.34      16984.77       407.57 o
  -7   6   7      13281.82      13779.71       379.39 o
  -6   6   7       8992.62       8990.82       177.82 o
  -5   6   7         20.86          7.07        33.68 o
  -4   6   7       6541.36       6856.80       154.26 o
  -3   6   7      18387.81      18441.10       278.94 o
  -2   6   7      26902.98      26651.05       317.65 o
  -1   6   7      18088.52      18261.15       242.57 o
   0   6   7       8223.21       8214.44       166.16 o
   1   6   7         66.91        129.04        37.65 o
   2   6   7      12549.42      12569.55       218.15 o
   3   6   7      29056.46      28198.99       376.50 o
   4   6   7      22029.82      21405.56       308.92 o
   5   6   7       9548.07       9494.32       236.55 o
   6   6   7        414.81        380.15        83.55 o
   7   6   7        790.34        785.11       151.07 o
   8   6   7      10189.01      10627.30       739.76 o
  -9   7   7       3060.41       2695.24       283.93 o
  -8   7   7        159.79        179.50        83.37 o
  -7   7   7       5204.77       5183.86       192.75 o
  -6   7   7      15018.22      14840.47       251.54 o
  -5   7   7      24712.74      24758.29       353.86 o
  -4   7   7      16264.67      16116.45       329.11 o
  -3   7   7       4735.96       4749.00       133.28 o
  -2   7   7        195.14        210.07        42.55 o
  -1   7   7       2727.72       2838.72       101.98 o
   0   7   7      36076.90      36203.05       381.73 o
   1   7   7      23560.85      23273.59       334.61 o
   2   7   7      19305.21      19121.10       293.96 o
   3   7   7       2933.02       2921.85       105.80 o
   4   7   7       2414.43       2372.24        96.72 o
   5   7   7      10155.36      10159.70       188.38 o
   6   7   7      15036.05      15000.23       404.02 o
   7   7   7      14795.87      14772.07       353.38 o
  -8   8   7      22574.35      22373.20       474.13 o
  -7   8   7      16331.18      15953.87       267.83 o
  -6   8   7       8303.91       8163.97       176.54 o
  -5   8   7          2.62         28.80        41.68 o
  -4   8   7       5812.28       5455.45       142.01 o
  -3   8   7      15809.66      16058.19       255.64 o
  -2   8   7      30953.56      31069.54       494.11 o
  -1   8   7      17870.38      18120.51       317.04 o
   0   8   7       3952.67       4053.59       127.28 o
   1   8   7        735.26        739.43        62.85 o
   2   8   7      12536.34      11945.93       212.72 o
   3   8   7      23369.51      23424.78       328.16 o
   4   8   7      20404.59      19980.96       297.87 o
   5   8   7      11362.40      11370.27       208.87 o
   6   8   7       1167.40       1115.95       120.20 o
  -8   9   7        127.40        223.30       271.95 o
  -7   9   7       6500.19       6338.45       166.38 o
  -6   9   7       9400.32       9196.23       196.15 o
  -5   9   7      21380.05      21596.16       326.64 o
  -4   9   7      16312.61      16085.62       283.47 o
  -3   9   7       3463.81       3432.57       148.29 o
  -2   9   7        283.99        258.67        66.12 o
  -1   9   7       8397.92       8521.14       194.37 o
   0   9   7      28718.33      29444.61       488.55 o
   1   9   7      17033.96      16631.09       336.07 o
   2   9   7      15984.75      15800.31       259.66 o
   3   9   7       1597.26       1629.83        93.53 o
   4   9   7        906.44        957.06        76.60 o
   5   9   7       7675.91       7287.84       238.41 o
   6   9   7      17241.71      17299.34       456.78 o
  -7  10   7       9675.76      10021.95       345.46 o
  -6  10   7       4771.61       4695.30       170.07 o
  -5  10   7         19.81         21.07        48.14 o
  -4  10   7       3975.63       3896.10       194.18 o
  -3  10   7      17336.03      17096.59       358.41 o
  -2  10   7      28798.05      28068.03       486.03 o
  -1  10   7      14123.87      14660.67       275.96 o
   0  10   7       3143.09       3106.91       175.08 o
   1  10   7        335.44        380.36        87.12 o
   2  10   7       6929.73       7012.30       224.95 o
   3  10   7      12561.11      12629.78       286.30 o
   4  10   7      14496.49      14797.58       312.43 o
   5  10   7       6320.46       6291.76       181.92 o
  -6  11   7       8623.46       9414.23       562.66 o
  -5  11   7      11485.45      10567.27       522.71 o
  -4  11   7      12668.18      11972.13       347.93 o
  -3  11   7       4036.32       3599.13       167.60 o
  -2  11   7        375.79        370.05        83.33 o
  -1  11   7       6347.11       6862.90       223.52 o
   0  11   7      12991.73      13637.28       319.84 o
   1  11   7      13258.89      13871.23       322.97 o
   2  11   7       6883.21       6943.10       223.25 o
   3  11   7       1655.72       1529.72       127.13 o
   4  11   7        797.40        680.99       136.30 o
  -5  12   7        146.97        313.12       259.48 o
  -4  12   7       2577.15       3146.27       445.35 o
  -3  12   7       8606.25       8766.63       265.59 o
  -2  12   7      11331.42      11117.79       326.27 o
  -1  12   7       6216.06       6904.44       299.51 o
   0  12   7       1620.79       1852.84       142.55 o
   1  12   7        204.10        167.65        75.53 o
   2  12   7       5065.49       5391.50       239.57 o
   3  12   7       7498.05       7271.57       587.56 o
  -2  13   7        715.64        607.41       166.95 o
   0  13   7       5951.23       6081.07       437.87 o
 -10   0   8      11910.67      12584.28       481.95 o
  -9   0   8      20250.08      18926.46       599.17 o
  -8   0   8      20898.09      19805.03      1186.98 o
  -7   0   8      12536.92      11636.28      1225.03 o
  -6   0   8         10.24         52.28        48.72 o
  -5   0   8      24219.38      24496.62       432.52 o
  -4   0   8      14071.25      13844.31       252.43 o
  -3   0   8      50532.82      50070.18       622.52 o
  -2   0   8      20224.23      20046.67       260.69 o
  -1   0   8       7861.44       8044.72       141.00 o
   0   0   8        269.46        324.22        43.13 o
   1   0   8      32353.36      32865.02       409.91 o
   2   0   8      41392.05      40359.17       722.48 o
   3   0   8      30333.25      30772.65       509.02 o
   4   0   8      29525.29      29116.41       557.82 o
   5   0   8        104.39        116.52        71.56 o
   6   0   8       1649.03       1564.68       159.91 o
   7   0   8      14946.93      15170.20       873.86 o
   8   0   8      20883.57      22115.36       844.54 o
 -10   1   8       3692.70       3508.22       177.66 o
  -9   1   8        189.10        165.30        65.46 o
  -8   1   8      10616.12      10628.57       285.99 o
  -7   1   8      32762.98      31668.54       947.83 o
  -6   1   8      33955.23      33882.80       423.05 o
  -5   1   8      20646.73      20644.32       272.94 o
  -4   1   8       1684.46       1829.78        57.29 o
  -3   1   8       2401.89       2554.42        61.75 o
  -2   1   8      10824.71      10938.74       126.14 o
  -1   1   8      27896.39      28057.38       236.67 o
   0   1   8      29236.06      29266.11       245.38 o
   1   1   8      22238.55      22203.63       222.52 o
   2   1   8       2757.20       2842.82        70.77 o
   3   1   8       3177.40       3105.09        88.50 o
   4   1   8       7996.22       7542.89       146.14 o
   5   1   8      36126.95      35396.32       605.24 o
   6   1   8      21038.23      21295.47       428.65 o
   7   1   8       7516.34       7686.81       237.74 o
   8   1   8        205.76        357.28        83.61 o
 -10   2   8      15074.09      15574.81       910.66 o
  -9   2   8      14924.00      15729.27       381.57 o
  -8   2   8      15537.33      14660.74       418.10 o
  -7   2   8       7270.25       7189.40       196.88 o
  -6   2   8        600.92        679.97        52.51 o
  -5   2   8       8697.09       8497.71       148.90 o
  -4   2   8      23783.49      23598.79       290.08 o
  -3   2   8      49726.36      49549.23       600.72 o
  -2   2   8      15724.85      15754.48       162.02 o
  -1   2   8      11215.47      11512.11       136.65 o
   0   2   8       1603.24       1827.31        49.59 o
   1   2   8      15789.60      15521.72       174.03 o
   2   2   8      25333.59      25028.18       301.80 o
   3   2   8      36039.52      34850.93       400.87 o
   4   2   8      13457.95      13726.89       291.45 o
   5   2   8        293.97        292.85        56.49 o
   6   2   8       1835.30       1664.99       116.65 o
   7   2   8      15536.13      15109.17       355.02 o
   8   2   8      14046.48      14333.31       355.87 o
 -10   3   8       3813.10       3970.73       469.05 o
  -9   3   8         16.23         13.90        58.83 o
  -8   3   8       6752.62       6730.29       228.80 o
  -7   3   8      13183.59      13041.21       286.48 o
  -6   3   8      16109.34      15957.01       261.23 o
  -5   3   8      17985.42      17622.73       242.43 o
  -4   3   8       3064.45       3104.70        88.67 o
  -3   3   8       1414.02       1526.29        58.25 o
  -2   3   8      17447.53      17573.43       185.15 o
  -1   3   8      34319.48      34395.96       303.83 o
   0   3   8      22827.33      23342.58       235.88 o
   1   3   8      14880.63      15261.45       194.03 o
   2   3   8       3640.74       3761.00        96.98 o
   3   3   8       1524.13       1608.86        69.03 o
   4   3   8      10887.33      11069.30       197.62 o
   5   3   8      15467.30      15173.10       307.43 o
   6   3   8      11314.85      11854.50       302.40 o
   7   3   8       4618.10       4830.87       192.40 o
   8   3   8        189.61         92.99       123.36 o
  -9   4   8      14313.62      14748.03       381.85 o
  -8   4   8       7410.62       7757.74       226.31 o
  -7   4   8       1064.98       1103.45        89.93 o
  -6   4   8         47.66         60.19        33.45 o
  -5   4   8       3560.26       3687.21       124.27 o
  -4   4   8      18677.99      18588.78       256.33 o
  -3   4   8      21982.97      21865.11       255.50 o
  -2   4   8      15650.75      15835.48       203.24 o
  -1   4   8       1531.07       1645.86        74.18 o
   0   4   8        506.54        482.86        41.37 o
   1   4   8       6115.86       6178.13       115.09 o
   2   4   8      18626.50      18780.59       255.91 o
   3   4   8      17650.08      16936.17       240.88 o
   4   4   8       6564.84       6499.00       134.49 o
   5   4   8        762.03        902.81        88.45 o
   6   4   8       1800.09       1822.86       118.42 o
   7   4   8       6258.88       6399.97       224.68 o
   8   4   8       9366.55      10616.07       703.58 o
  -9   5   8        179.38        192.64        77.51 o
  -8   5   8       1979.47       1874.70       124.88 o
  -7   5   8       5246.00       5126.59       196.95 o
  -6   5   8      10957.02      10848.59       188.75 o
  -5   5   8      10857.28      11206.29       192.91 o
  -4   5   8       3175.04       3185.86        97.82 o
  -3   5   8          9.22         33.92        32.67 o
  -2   5   8       5620.83       5691.59       119.33 o
  -1   5   8      17687.41      17655.56       206.79 o
   0   5   8      11306.82      11523.24       169.73 o
   1   5   8       4796.77       4788.01       115.80 o
   2   5   8        573.00        544.06        55.87 o
   3   5   8       2374.69       2260.41       102.49 o
   4   5   8       7285.44       7009.88       158.22 o
   5   5   8       6022.36       6145.68       202.61 o
   6   5   8       5530.88       5256.85       187.23 o
   7   5   8       2611.76       2534.41       139.02 o
  -9   6   8       5522.74       5718.88       369.93 o
  -8   6   8       3587.74       3660.48       169.41 o
  -7   6   8        800.60        748.02        78.09 o
  -6   6   8         21.24         44.92        40.08 o
  -5   6   8       2393.57       2270.75       123.65 o
  -4   6   8       4672.48       4875.15       134.11 o
  -3   6   8       4593.85       4786.60       144.52 o
  -2   6   8       3343.41       3381.16       117.62 o
  -1   6   8        775.59        731.48        63.28 o
   0   6   8        233.97        265.41        39.06 o
   1   6   8       4425.38       4547.23       127.66 o
   2   6   8       6867.99       6888.16       159.23 o
   3   6   8       4964.90       5094.80       136.88 o
   4   6   8       2485.37       2341.70       142.45 o
   5   6   8        631.41        562.25        86.93 o
   6   6   8        138.59         94.64        70.58 o
   7   6   8       2821.18       2675.73       168.77 o
  -9   7   8         91.02        146.50       155.24 o
  -8   7   8         72.91         40.72        92.80 o
  -7   7   8       1471.70       1417.32        80.14 o
  -6   7   8       3520.72       3508.96       121.35 o
  -5   7   8       1774.87       1724.50        92.61 o
  -4   7   8        268.83        249.87        52.87 o
  -3   7   8         15.94         20.70        39.06 o
  -2   7   8        294.05        341.72        55.51 o
  -1   7   8       3459.77       3552.41       148.58 o
   0   7   8       4245.85       4192.85       127.99 o
   1   7   8        896.88        870.96        70.78 o
   2   7   8         83.57         75.99        42.74 o
   3   7   8        625.40        768.23        68.27 o
   4   7   8       1269.07       1274.96        82.70 o
   5   7   8       1376.24       1366.13        88.56 o
   6   7   8       1499.66       1488.18       136.98 o
   7   7   8        538.18        673.92       191.99 o
  -8   8   8       1160.48       1304.46       132.39 o
  -7   8   8         56.23         63.74        46.19 o
  -6   8   8         30.66         32.81        47.88 o
  -5   8   8        556.94        436.94        65.17 o
  -4   8   8        629.25        632.40        66.03 o
  -3   8   8        157.88        225.85        63.93 o
  -2   8   8        233.60        306.93        66.98 o
  -1   8   8        507.82        406.93        58.83 o
   0   8   8        311.96        341.92        74.74 o
   1   8   8         19.21        -37.05        37.05 o
   2   8   8        505.56        461.12        58.74 o
   3   8   8         38.29         53.48        43.22 o
   4   8   8         43.23         -8.41        41.20 o
   5   8   8         47.56         42.08        44.13 o
   6   8   8        233.88        153.34        80.30 o
  -7   9   8         72.99        111.00        53.47 o
  -6   9   8        113.21         23.94        49.84 o
  -5   9   8        214.93        141.81        52.55 o
  -4   9   8          6.68          1.68        58.99 o
  -3   9   8          3.03         -3.46        53.30 o
  -2   9   8          3.43        113.68        60.16 o
  -1   9   8        152.76        118.86        52.47 o
   0   9   8         15.98         30.08        54.10 o
   1   9   8         15.96        -43.67        52.48 o
   2   9   8         20.07          8.72        44.52 o
   3   9   8        142.60         72.92        50.27 o
   4   9   8         47.90         49.69        48.59 o
   5   9   8         24.96         15.59        48.12 o
   6   9   8         90.53        -79.84       209.58 o
  -6  10   8          0.52        -38.70        57.30 o
  -5  10   8        260.24        168.70        76.85 o
  -4  10   8       1258.21       1393.07       119.43 o
  -3  10   8        120.65        103.65        69.27 o
  -2  10   8        739.90        596.18       113.44 o
  -1  10   8        427.27        432.00        68.08 o
   0  10   8         24.79        -17.96        58.55 o
   1  10   8        184.50        150.20        68.34 o
   2  10   8       1593.38       1457.47       122.12 o
   3  10   8        891.20        856.07        81.16 o
   4  10   8        294.33        174.48        55.49 o
   5  10   8        840.08        795.89       289.42 o
  -6  11   8       3434.50       2482.49       510.22 o
  -5  11   8       1021.63       1002.52       400.44 o
  -4  11   8         31.10         12.60        67.38 o
  -3  11   8         62.29         60.64        71.62 o
  -2  11   8        988.13        976.19       147.20 o
  -1  11   8       3422.07       3429.39       213.54 o
   0  11   8       3655.03       3513.75       182.77 o
   1  11   8        770.98        832.32       104.31 o
   2  11   8        281.35        134.53        71.63 o
   3  11   8        111.29         70.51       339.32 o
  -3  12   8       4077.52       4123.44       231.03 o
  -2  12   8       1765.65       1757.83       182.22 o
  -1  12   8       1913.23       1706.28       185.23 o
   0  12   8        324.29        426.40       101.89 o
   1  12   8        794.60        921.45       134.03 o
   2  12   8       4183.48       3487.96       456.58 o
  -9   1   9        477.22        472.29       134.68 o
  -8   1   9        347.74        338.43        78.49 o
  -7   1   9       1141.46       1184.58       110.96 o
  -6   1   9       1162.68       1232.81        78.85 o
  -5   1   9        650.82        625.95        60.33 o
  -4   1   9         69.72         55.18        28.67 o
  -3   1   9        225.66        263.96        31.57 o
  -2   1   9        240.89        276.96        29.83 o
  -1   1   9        698.28        781.32        39.24 o
   0   1   9       1674.19       1692.21        52.44 o
   1   1   9        227.92        214.03        33.68 o
   2   1   9       1274.55       1300.05        58.27 o
   3   1   9       1175.95       1236.68        67.81 o
   4   1   9        818.23        782.02        64.17 o
   5   1   9        513.03        564.47        81.42 o
   6   1   9        245.98        170.61        67.50 o
   7   1   9        366.23        230.34        81.39 o
  -9   2   9       1038.05       1096.02       120.93 o
  -8   2   9       1254.54       1216.99       119.58 o
  -7   2   9         15.57         12.92        49.38 o
  -6   2   9       1428.34       1414.52        84.77 o
  -5   2   9       5581.86       5889.34       127.62 o
  -4   2   9       6412.40       6446.28       132.55 o
  -3   2   9       2432.55       2348.46        69.00 o
  -2   2   9        265.24        275.82        31.77 o
  -1   2   9        306.79        415.24        34.68 o
   0   2   9       2315.47       2290.94        62.90 o
   1   2   9       7083.41       6979.74       125.72 o
   2   2   9       3326.20       3506.71        97.17 o
   3   2   9        111.94         80.69        34.28 o
   4   2   9         13.90         52.67        36.39 o
   5   2   9         27.47         40.51        55.92 o
   6   2   9       1001.96       1171.79       110.36 o
   7   2   9       2198.76       2388.27       202.75 o
  -9   3   9       2572.04       2623.68       158.15 o
  -8   3   9       3137.01       2652.20       222.01 o
  -7   3   9       7531.47       7326.28       211.44 o
  -6   3   9       4339.84       4111.33       113.89 o
  -5   3   9        961.01       1040.45        64.11 o
  -4   3   9        290.13        278.39        41.49 o
  -3   3   9       7078.30       7083.02       126.97 o
  -2   3   9       7064.33       7236.71       120.38 o
  -1   3   9      10036.96       9827.33       132.19 o
   0   3   9       8980.28       9129.49       172.34 o
   1   3   9        234.87        320.00        42.89 o
   2   3   9       1729.28       1866.28        74.77 o
   3   3   9       4017.31       3944.90       106.14 o
   4   3   9       6776.95       6976.18       185.95 o
   5   3   9       2591.98       2735.76       129.01 o
   6   3   9       1416.00       1463.64       124.12 o
   7   3   9        189.65        188.82        73.18 o
  -9   4   9       6645.93       6639.74       250.42 o
  -8   4   9       3652.38       3734.35       182.12 o
  -7   4   9        214.85        186.66        40.43 o
  -6   4   9       4369.70       4276.62       115.86 o
  -5   4   9      10188.78      10181.69       182.92 o
  -4   4   9      16465.36      16566.66       354.07 o
  -3   4   9       9406.46       9315.83       169.91 o
  -2   4   9        859.84        854.18        54.77 o
  -1   4   9       3083.77       3338.35        82.53 o
   0   4   9       8782.24       8718.87       145.12 o
   1   4   9      13707.04      13645.95       213.90 o
   2   4   9      11411.74      11393.82       192.25 o
   3   4   9       3217.36       3101.36       101.83 o
   4   4   9        714.16        701.22        59.19 o
   5   4   9       1735.96       1758.03       107.08 o
   6   4   9       4743.56       4758.18       198.17 o
   7   4   9       6678.25       6786.89       244.89 o
  -9   5   9       4531.49       5299.30       536.42 o
  -8   5   9      11932.62      11803.22       304.87 o
  -7   5   9      14100.94      13827.72       235.34 o
  -6   5   9      10981.69      10713.24       194.92 o
  -5   5   9        143.72        197.29        43.12 o
  -4   5   9        145.84        136.35        41.94 o
  -3   5   9      17501.53      17554.12       258.75 o
  -2   5   9      23521.76      23716.14       283.35 o
  -1   5   9      16574.35      16526.63       266.45 o
   0   5   9       7920.21       7875.40       167.20 o
   1   5   9         83.05         20.25        32.98 o
   2   5   9       1276.11       1342.51        73.96 o
   3   5   9       4304.23       4231.21       142.48 o
   4   5   9      18479.60      18080.75       272.68 o
   5   5   9       6313.21       6304.33       191.98 o
   6   5   9       2778.00       3156.76       194.55 o
   7   5   9          4.11         74.85       209.58 o
  -8   6   9       2995.03       2964.29       158.70 o
  -7   6   9        301.54        204.44        47.25 o
  -6   6   9       6227.65       6082.25       148.21 o
  -5   6   9      17574.60      17184.88       268.37 o
  -4   6   9      23791.63      23183.08       324.31 o
  -3   6   9      11937.05      11988.25       210.29 o
  -2   6   9       2584.95       2715.51       105.82 o
  -1   6   9       2696.21       2680.35       119.47 o
   0   6   9      14399.69      14453.26       206.72 o
   1   6   9      13523.77      13264.56       219.13 o
   2   6   9      22275.43      21676.50       305.11 o
   3   6   9       8031.71       8069.75       169.49 o
   4   6   9        704.12        702.96        63.17 o
   5   6   9       3610.87       3631.74       155.36 o
   6   6   9      11477.33      11051.28       292.48 o
  -8   7   9      23544.47      23862.45       493.06 o
  -7   7   9      18327.78      18024.20       281.71 o
  -6   7   9      17431.86      17376.86       318.71 o
  -5   7   9       2168.76       2275.23       102.17 o
  -4   7   9       2158.06       2136.74        95.59 o
  -3   7   9      12504.17      12774.32       300.35 o
  -2   7   9      22073.94      22243.53       341.23 o
  -1   7   9      20684.36      21355.84       329.58 o
   0   7   9       2091.14       2149.02       130.98 o
   1   7   9       2113.19       2274.02        92.75 o
   2   7   9       4559.62       4471.52       136.56 o
   3   7   9      11685.21      11439.67       228.05 o
   4   7   9      14713.67      14531.19       261.94 o
   5   7   9      14437.31      14650.05       354.28 o
   6   7   9       4849.11       5097.74       223.85 o
  -7   8   9         17.98        -15.60        54.34 o
  -6   8   9       7328.09       7412.44       204.41 o
  -5   8   9      20294.05      19879.63       359.37 o
  -4   8   9      23321.02      23360.40       396.18 o
  -3   8   9      10374.42      10624.92       266.83 o
  -2   8   9       2362.74       2340.00       130.62 o
  -1   8   9        571.58        688.63        73.60 o
   0   8   9      14456.98      14992.50       319.60 o
   1   8   9      19574.74      18785.62       367.39 o
   2   8   9      21595.37      21704.37       366.48 o
   3   8   9       8197.58       8112.88       206.26 o
   4   8   9        115.74         49.62        56.44 o
   5   8   9       2748.16       3024.47       130.30 o
  -7   9   9      15314.76      15129.41       398.04 o
  -6   9   9      16232.64      15405.33       291.97 o
  -5   9   9        653.77        585.71        79.16 o
  -4   9   9        974.65        853.12       126.64 o
  -3   9   9      12141.52      12282.57       312.53 o
  -2   9   9      22277.24      22634.67       428.52 o
  -1   9   9      15006.55      15424.71       310.44 o
   0   9   9       9843.07      10020.77       262.23 o
   1   9   9        842.75        830.43        96.44 o
   2   9   9       4266.55       3608.02       159.46 o
   3   9   9       8424.46       8236.92       190.56 o
   4   9   9      13159.48      12996.57       246.21 o
   5   9   9       8088.47       8670.64       358.52 o
  -6  10   9       4404.69       4514.64       582.57 o
  -5  10   9      13157.17      12509.74       355.93 o
  -4  10   9      16989.59      16718.58       408.77 o
  -3  10   9       7273.21       7226.01       233.88 o
  -2  10   9       2140.18       2230.60       158.72 o
  -1  10   9        849.20        939.65       105.92 o
   0  10   9      11518.62      11524.78       294.12 o
   1  10   9      16874.74      16792.35       362.88 o
   2  10   9      15143.56      15895.32       352.65 o
   3  10   9       4771.77       4685.84       203.32 o
   4  10   9        119.42          8.90        89.67 o
  -4  11   9        541.80        535.01       146.58 o
  -3  11   9       5414.93       5548.32       214.48 o
  -2  11   9      14362.83      14085.82       341.39 o
  -1  11   9      14288.38      14571.46       629.25 o
   0  11   9       7032.24       6539.75       229.64 o
   1  11   9        420.50        398.70        87.78 o
   2  11   9       1762.41       1457.63       234.63 o
  -2  12   9        731.11        543.96       164.20 o
   0  12   9       5654.39       6000.50       360.99 o
  -9   0  10       1500.13       1501.50       342.43 o
  -8   0  10        595.15        637.80       153.44 o
  -7   0  10      10829.68      10103.65       319.25 o
  -6   0  10      25509.46      25266.78       561.96 o
  -5   0  10      27991.91      28611.18       612.17 o
  -4   0  10      34871.25      34963.92       595.59 o
  -3   0  10        118.42        125.74        42.56 o
  -2   0  10       1144.64       1292.55        75.72 o
  -1   0  10      11834.51      12305.05       234.89 o
   0   0  10      31988.58      31222.13       414.87 o
   1   0  10      29083.96      29482.31       434.60 o
   2   0  10      12892.80      13491.66       302.91 o
   3   0  10        610.06        550.90       123.38 o
   4   0  10      13233.12      13580.30       426.40 o
   5   0  10      15357.91      15804.26       628.73 o
   6   0  10      24765.97      24891.89       723.43 o
   7   0  10      12502.43      13048.69       495.49 o
  -9   1  10      14800.31      14807.61       389.01 o
  -8   1  10      18865.56      18752.88       437.45 o
  -7   1  10      16787.01      16547.43       285.22 o
  -6   1  10       2924.94       2978.68       115.52 o
  -5   1  10       1321.33       1373.46        77.33 o
  -4   1  10      21641.94      21353.85       285.21 o
  -3   1  10      39650.67      40023.65       401.81 o
  -2   1  10      27952.94      28306.23       272.94 o
  -1   1  10      12206.15      12444.47       155.78 o
   0   1  10        114.43        115.63        30.24 o
   1   1  10       5696.18       5754.10       118.78 o
   2   1  10      23415.88      23323.98       318.75 o
   3   1  10      29346.37      28249.52       418.87 o
   4   1  10      18211.21      17704.33       299.43 o
   5   1  10       1580.63       1844.95       178.08 o
   6   1  10         21.17         24.07        62.29 o
   7   1  10       4208.09       4385.38       238.58 o
  -9   2  10       4272.95       4077.93       253.52 o
  -8   2  10       1417.69       1495.50       132.47 o
  -7   2  10       5409.12       5300.88       144.20 o
  -6   2  10      20283.57      20340.87       343.95 o
  -5   2  10      23046.70      23362.15       309.57 o
  -4   2  10      12131.96      11942.49       198.37 o
  -3   2  10       2624.84       2624.76       123.39 o
  -2   2  10       3054.59       3103.08        78.05 o
  -1   2  10      21132.02      21490.34       245.31 o
   0   2  10      27825.17      27950.24       294.02 o
   1   2  10      36519.30      36910.33       424.82 o
   2   2  10       6413.02       6266.00       137.38 o
   3   2  10        554.77        546.40        58.16 o
   4   2  10       4124.51       4088.38       138.45 o
   5   2  10      17872.55      17828.62       405.81 o
   6   2  10      14702.58      14901.61       371.36 o
   7   2  10       9791.79       9677.96       681.12 o
  -9   3  10      12463.66      12208.77       356.38 o
  -8   3  10      15126.86      14202.25       377.13 o
  -7   3  10       9707.68       9647.55       207.02 o
  -6   3  10        392.24        452.82        58.12 o
  -5   3  10       1392.29       1426.66        74.16 o
  -4   3  10      10441.75      10034.47       206.30 o
  -3   3  10      22835.06      23391.54       310.39 o
  -2   3  10      25436.71      25423.44       294.24 o
  -1   3  10      14704.24      14601.38       210.89 o
   0   3  10         19.29         36.74        31.54 o
   1   3  10       5267.52       5248.95       125.85 o
   2   3  10      13327.57      12924.96       211.66 o
   3   3  10      16508.47      16010.34       245.90 o
   4   3  10       9818.34       9373.84       191.05 o
   5   3  10       4511.85       4713.84       248.84 o
   6   3  10        198.09        114.81        72.04 o
  -8   4  10        213.70        157.03        72.35 o
  -7   4  10       4596.43       4417.82       131.16 o
  -6   4  10      12057.55      12093.97       211.96 o
  -5   4  10      12128.42      11804.22       208.21 o
  -4   4  10       5764.82       5598.78       135.82 o
  -3   4  10       4456.18       4556.73       120.99 o
  -2   4  10       1213.93       1139.46        70.86 o
  -1   4  10      18644.39      18440.81       287.14 o
   0   4  10      21822.71      21516.65       279.42 o
   1   4  10      15161.99      15615.93       241.04 o
   2   4  10       3753.79       3633.24       109.44 o
   3   4  10         14.39         -3.09        34.11 o
   4   4  10       1879.98       1883.38       133.88 o
   5   4  10       8457.63       8562.31       244.51 o
   6   4  10       9257.54       8976.45       336.65 o
  -8   5  10       7626.44       7655.64       276.37 o
  -7   5  10       3649.59       3638.93       117.79 o
  -6   5  10        163.63        175.34        48.10 o
  -5   5  10        428.03        332.31        51.63 o
  -4   5  10       4407.76       4480.17       148.03 o
  -3   5  10       9075.80       9065.47       179.60 o
  -2   5  10       8066.13       8244.45       225.51 o
  -1   5  10       6015.79       5946.39       152.97 o
   0   5  10        108.10         71.91        43.62 o
   1   5  10       2733.91       2661.25        96.78 o
   2   5  10       5852.76       5641.55       139.82 o
   3   5  10       9104.24       8320.74       172.89 o
   4   5  10       4915.35       4754.77       129.38 o
   5   5  10       2875.04       2854.61       147.84 o
   6   5  10          3.92        -69.53        69.53 o
  -8   6  10        304.48        310.24        89.44 o
  -7   6  10       1002.30       1149.95        80.25 o
  -6   6  10       6423.15       6564.87       160.34 o
  -5   6  10       6878.69       6822.74       163.77 o
  -4   6  10       2408.63       2235.02        96.23 o
  -3   6  10       1555.90       1557.07       110.05 o
  -2   6  10        669.11        618.91        68.51 o
  -1   6  10       4478.92       4390.94       136.09 o
   0   6  10       3137.67       3045.64       136.39 o
   1   6  10       5161.68       5307.44       136.57 o
   2   6  10       1240.52       1269.34        95.88 o
   3   6  10        312.54        244.41        51.55 o
   4   6  10       1315.47       1202.85        82.14 o
   5   6  10       2910.34       2880.69       147.65 o
   6   6  10       2512.74       2309.09       354.28 o
  -8   7  10        986.98       1152.67       295.65 o
  -7   7  10        831.95        875.50        77.01 o
  -6   7  10        190.79        228.84        53.02 o
  -5   7  10         58.22         52.53        48.09 o
  -4   7  10       2125.54       2316.70       132.86 o
  -3   7  10       2290.24       2436.93       134.35 o
  -2   7  10        447.93        625.97        84.12 o
  -1   7  10        534.45        510.60        65.96 o
   0   7  10        160.70        119.43        58.88 o
   1   7  10         20.43         86.76        59.33 o
   2   7  10       1350.38       1331.56        86.85 o
   3   7  10       2578.39       2573.44       106.36 o
   4   7  10       1109.67       1019.84        79.91 o
   5   7  10        466.02        327.55        84.14 o
   6   7  10         37.27         76.10       214.57 o
  -7   8  10          6.41         38.97        68.79 o
  -6   8  10        397.28        385.26        64.22 o
  -5   8  10        597.86        573.03        75.70 o
  -4   8  10         12.20        -41.65        58.36 o
  -3   8  10        240.15        167.35        69.61 o
  -2   8  10        345.88        365.23        78.19 o
  -1   8  10        302.32        215.90        58.61 o
   0   8  10         83.33        -32.84        54.10 o
   1   8  10        831.36        811.68        92.43 o
   2   8  10        169.05        182.44        67.85 o
   3   8  10         58.88         51.42        50.76 o
   4   8  10          9.69         -3.35        48.81 o
   5   8  10        107.20         96.17        70.05 o
  -6   9  10         14.63         62.33       133.25 o
  -5   9  10          0.58         12.87        68.99 o
  -4   9  10          2.50         12.00        65.65 o
  -3   9  10          4.53        -58.46        58.46 o
  -2   9  10        204.66        164.36        70.87 o
  -1   9  10         37.63        -19.88        58.80 o
   0   9  10          1.48         28.74        59.46 o
   1   9  10        220.84        194.75        69.85 o
   2   9  10        280.91        350.72       119.04 o
   3   9  10         53.66         26.80        64.78 o
   4   9  10          2.76        -53.95        72.20 o
  -4  10  10        481.38        516.88        98.30 o
  -3  10  10        755.45        648.62       103.64 o
  -2  10  10         62.31         44.55        71.24 o
  -1  10  10       1209.38       1315.90       151.03 o
   0  10  10        873.85       1015.75       112.98 o
   1  10  10       1631.13       1724.09       134.31 o
   2  10  10        517.27        572.27       106.79 o
  -3  11  10       2802.94       3221.40       545.15 o
  -2  11  10       1404.98       1495.28       293.78 o
   0  11  10         91.84        296.33       133.92 o
  -9   1  11       1059.59       1102.66       171.10 o
  -8   1  11        126.12         49.93        67.26 o
  -7   1  11        194.99        155.80        52.10 o
  -6   1  11         81.17         45.16        45.78 o
  -5   1  11        512.83        547.18        67.77 o
  -4   1  11       1080.56       1149.05        81.46 o
  -3   1  11       2077.39       2019.73        84.54 o
  -2   1  11        143.00        146.19        34.35 o
  -1   1  11         16.28          5.96        28.81 o
   0   1  11         69.85         17.90        32.94 o
   1   1  11        303.14        273.22        54.00 o
   2   1  11        703.55        788.89        89.08 o
   3   1  11        550.71        541.81        66.52 o
   4   1  11         72.32         52.31        45.83 o
   5   1  11        205.02        171.46        74.89 o
   6   1  11         49.60         50.59        73.01 o
  -8   2  11       2126.09       2072.31       155.35 o
  -7   2  11       1233.55       1414.56       137.98 o
  -6   2  11       1396.55       1438.83        93.98 o
  -5   2  11       1782.45       1603.70        85.07 o
  -4   2  11       1047.67       1061.17        72.18 o
  -3   2  11         33.55         20.03        34.71 o
  -2   2  11       1564.48       1531.27        78.38 o
  -1   2  11       3299.13       3323.72        98.26 o
   0   2  11       3822.34       4131.29       115.05 o
   1   2  11        853.61        931.13        67.97 o
   2   2  11         80.92         78.49        40.67 o
   3   2  11       1170.38       1037.04        83.45 o
   4   2  11       6019.93       6180.68       168.53 o
   5   2  11       3466.09       3245.08       170.54 o
   6   2  11        380.57        399.55        92.43 o
  -8   3  11       3968.90       3857.82       336.89 o
  -7   3  11        152.56        107.55        49.00 o
  -6   3  11       1364.58       1206.31        88.90 o
  -5   3  11       2325.14       2406.52       106.90 o
  -4   3  11       9794.71       9915.47       188.94 o
  -3   3  11       5814.66       5635.84       137.98 o
  -2   3  11       1355.51       1380.10        77.18 o
  -1   3  11         54.23         81.35        40.23 o
   0   3  11       3016.34       3196.29       104.65 o
   1   3  11       3381.06       3345.13       106.56 o
   2   3  11       6381.23       6452.00       148.98 o
   3   3  11       5040.65       4657.69       189.60 o
   4   3  11        384.59        448.04        65.54 o
   5   3  11          5.42         37.81        68.63 o
   6   3  11       1003.66        953.18       123.80 o
  -8   4  11       3663.52       3762.28       277.83 o
  -7   4  11       6150.18       6252.61       179.91 o
  -6   4  11       6848.41       7072.70       171.49 o
  -5   4  11       2706.87       2635.33       103.14 o
  -4   4  11        172.49        189.23        47.93 o
  -3   4  11       1007.80       1065.26        87.37 o
  -2   4  11       5649.87       6105.34       235.65 o
  -1   4  11      13943.73      14026.69       278.95 o
   0   4  11      15571.41      15165.78       280.00 o
   1   4  11       3857.14       3806.51       115.70 o
   2   4  11        210.37        212.07        47.61 o
   3   4  11       1650.00       1694.95       101.67 o
   4   4  11       9569.03       9953.72       211.08 o
   5   4  11       6923.06       7066.70       256.03 o
  -8   5  11       7282.59       7318.63       368.08 o
  -7   5  11        336.34        290.47        66.78 o
  -6   5  11       2162.98       2122.68       100.21 o
  -5   5  11       9527.79       9318.76       196.61 o
  -4   5  11      16997.29      16913.77       271.61 o
  -3   5  11       5778.52       6337.45       195.46 o
  -2   5  11       7226.87       7471.34       197.27 o
  -1   5  11         35.70        -25.83        40.40 o
   0   5  11       3270.35       3550.30       239.06 o
   1   5  11      11075.78      11041.54       242.14 o
   2   5  11      14952.67      14109.00       243.31 o
   3   5  11       6993.97       6862.28       162.13 o
   4   5  11       2281.46       2197.48       101.55 o
   5   5  11        131.85        153.25        81.12 o
  -7   6  11      16398.99      16408.50       290.20 o
  -6   6  11      15681.15      15701.48       287.06 o
  -5   6  11       5172.23       5314.83       149.53 o
  -4   6  11        329.30        346.43        75.12 o
  -3   6  11       2847.54       2978.20       141.32 o
  -2   6  11       9473.00       9142.14       242.42 o
  -1   6  11      15354.13      15324.99       276.91 o
   0   6  11      15528.31      15654.61       327.59 o
   1   6  11       6187.61       6106.71       195.19 o
   2   6  11         15.58         64.78        45.94 o
   3   6  11       2676.78       2750.87       109.81 o
   4   6  11      11812.03      11555.23       221.56 o
   5   6  11      12579.63      13070.54       355.46 o
  -7   7  11       2359.50       2394.30       195.02 o
  -6   7  11       3519.60       3296.69       125.28 o
  -5   7  11      13675.32      13579.67       317.09 o
  -4   7  11      17520.29      17129.99       361.07 o
  -3   7  11      15605.45      15664.84       364.58 o
  -2   7  11       6932.13       6846.86       213.75 o
  -1   7  11         13.03         71.66        61.24 o
   0   7  11       1334.17       1212.82       109.36 o
   1   7  11      17875.35      17626.26       360.77 o
   2   7  11      13025.44      13592.33       311.41 o
   3   7  11      12573.46      12652.47       238.26 o
   4   7  11       3307.57       3266.47       154.34 o
   5   7  11        408.26        145.96       202.09 o
  -7   8  11      17316.52      17884.21       533.80 o
  -6   8  11      13744.21      13096.43       433.14 o
  -5   8  11       8131.73       7860.15       243.89 o
  -4   8  11        882.34        684.00        98.12 o
  -3   8  11       4012.40       3954.80       172.90 o
  -2   8  11      12335.75      12291.15       302.46 o
  -1   8  11      16096.57      16949.71       362.66 o
   0   8  11      10781.49      10674.44       275.92 o
   1   8  11       6128.40       5846.56       203.26 o
   2   8  11         20.99         31.56        64.44 o
   3   8  11       5087.43       4935.57       211.47 o
   4   8  11      11693.04      11808.71       378.46 o
  -5   9  11       9989.96       9528.26       733.52 o
  -4   9  11      16106.63      16431.13       371.17 o
  -3   9  11      12172.15      11999.58       333.78 o
  -2   9  11       8983.63       8950.42       262.66 o
  -1   9  11        170.53        190.48        78.34 o
   0   9  11       2816.91       2745.87       201.86 o
   1   9  11      10549.15      10482.83       283.03 o
   2   9  11      18858.83      18785.26       429.12 o
  -3  10  11       3061.60       2636.03       485.27 o
  -2  10  11      11039.22      11327.94       489.75 o
  -1  10  11      15490.33      16351.08       504.29 o
   0  10  11      13173.14      14025.64       959.94 o
   1  10  11       3298.07       3852.22       412.92 o
  -8   0  12      21366.85      22213.91       963.06 o
  -7   0  12      19350.84      19103.36       867.56 o
  -6   0  12       8243.15       8085.40       297.24 o
  -5   0  12       1358.61       1174.49       135.51 o
  -4   0  12       9967.43       9903.32       329.14 o
  -3   0  12      14043.32      14401.14       348.70 o
  -2   0  12      41718.27      41257.81       710.80 o
  -1   0  12      17062.77      16858.25       313.83 o
   0   0  12       2051.30       2303.76       136.12 o
   1   0  12         52.95         55.99        67.67 o
   2   0  12       5537.59       5302.45       238.31 o
   3   0  12      19293.79      19339.73       490.21 o
   4   0  12      17034.15      16918.86       441.93 o
   5   0  12      14621.81      14953.69       871.99 o
  -8   1  12        143.91         42.89        76.72 o
  -7   1  12       4490.05       4602.68       157.19 o
  -6   1  12      19355.32      19094.39       353.18 o
  -5   1  12      27709.54      27053.68       443.02 o
  -4   1  12      21131.04      21052.25       320.11 o
  -3   1  12       5607.83       5964.65       244.99 o
  -2   1  12        481.25        436.09        50.37 o
  -1   1  12       7325.13       7364.87       165.87 o
   0   1  12      18647.02      18413.09       312.00 o
   1   1  12      19160.99      19643.57       301.66 o
   2   1  12       8035.55       8297.02       223.81 o
   3   1  12       5631.27       5572.09       252.72 o
   4   1  12        589.19        471.33        69.24 o
   5   1  12       6034.49       5920.50       239.53 o
  -8   2  12      15365.58      15216.31       414.71 o
  -7   2  12      19288.48      19301.00       353.82 o
  -6   2  12       4870.65       4869.02       168.13 o
  -5   2  12       1012.04       1025.84        87.60 o
  -4   2  12       7469.39       7524.92       167.05 o
  -3   2  12      15560.68      15616.64       316.52 o
  -2   2  12      22521.41      22528.66       317.26 o
  -1   2  12      20136.10      21022.70       411.92 o
   0   2  12       3488.08       3734.77       159.83 o
   1   2  12        106.61         95.25        44.97 o
   2   2  12       4639.67       4752.81       148.62 o
   3   2  12      19485.65      19881.71       442.69 o
   4   2  12      11872.17      11623.74       255.28 o
   5   2  12       9846.75      10543.90       322.31 o
  -8   3  12        589.07        739.54       171.96 o
  -7   3  12       1594.96       1523.93       168.78 o
  -6   3  12      12596.51      12154.54       271.01 o
  -5   3  12      17150.52      17251.86       289.36 o
  -4   3  12      11800.25      11832.99       274.80 o
  -3   3  12       3654.69       3679.40       148.68 o
  -2   3  12        486.19        510.83        77.03 o
  -1   3  12       5379.21       5323.68       150.52 o
   0   3  12      16273.82      16334.58       298.49 o
   1   3  12      22482.17      23147.37       327.31 o
   2   3  12       8841.36       9022.79       195.17 o
   3   3  12       2013.84       2135.67       147.47 o
   4   3  12        431.37        350.31        73.18 o
   5   3  12       3686.85       3652.40       194.34 o
  -8   4  12       8225.48       8465.61       402.63 o
  -7   4  12       8248.77       8292.13       323.76 o
  -6   4  12       4333.70       4724.66       154.67 o
  -5   4  12          3.89         -5.87        42.18 o
  -4   4  12       2277.61       2115.97       112.25 o
  -3   4  12       9293.73       9233.32       240.22 o
  -2   4  12      11066.60      11310.62       248.33 o
  -1   4  12       9230.23       9407.65       206.97 o
   0   4  12       5766.60       5731.74       187.81 o
   1   4  12         11.67          3.01        48.66 o
   2   4  12       6002.13       5812.24       150.35 o
   3   4  12       8103.31       8454.85       191.43 o
   4   4  12       9499.48       9290.48       224.48 o
   5   4  12       4839.09       4849.24       288.97 o
  -7   5  12        893.57        793.72        90.18 o
  -6   5  12       6181.94       6003.23       168.60 o
  -5   5  12       8202.24       8515.02       191.00 o
  -4   5  12       7193.65       7274.54       261.67 o
  -3   5  12       4005.28       3979.86       162.27 o
  -2   5  12          5.09         31.54        57.47 o
  -1   5  12       2848.69       2990.59       186.48 o
   0   5  12       5971.18       6024.36       197.93 o
   1   5  12       8268.86       8101.90       229.25 o
   2   5  12       5805.65       5611.35       151.67 o
   3   5  12        115.32        120.55        52.85 o
   4   5  12        468.08        348.93        70.43 o
  -7   6  12       1804.14       1818.93       165.06 o
  -6   6  12       1097.22        981.88        83.89 o
  -5   6  12         65.91         23.97        64.19 o
  -4   6  12        911.47        830.70       100.82 o
  -3   6  12       2410.39       2504.00       139.12 o
  -2   6  12       4876.02       4829.80       183.34 o
  -1   6  12       2561.52       2707.47       206.61 o
   0   6  12       1062.09        980.05       102.67 o
   1   6  12         24.64         -9.33        59.03 o
   2   6  12       1914.77       1710.44       112.69 o
   3   6  12       2316.30       2220.10       107.49 o
   4   6  12       4359.25       4180.32       154.82 o
  -7   7  12        188.92        130.00       102.94 o
  -6   7  12       1010.89       1275.32       229.72 o
  -5   7  12        974.50        760.89       103.23 o
  -4   7  12       1788.03       1667.43       131.40 o
  -3   7  12       1461.17       1449.19       126.28 o
  -2   7  12          3.50         38.07        65.68 o
  -1   7  12        812.05        718.42        93.95 o
   0   7  12       1082.77        901.93       102.59 o
   1   7  12       1304.99       1370.00       119.95 o
   2   7  12        965.70        891.27       101.43 o
   3   7  12        451.80        399.85        78.72 o
   4   7  12         80.24         -1.77        78.73 o
  -5   8  12          0.30         78.09       132.91 o
  -4   8  12          3.44         29.59        73.05 o
  -3   8  12        479.78        563.99        94.20 o
  -2   8  12        364.64        275.27        84.03 o
  -1   8  12         99.19         33.39        67.93 o
   0   8  12        161.72         91.58        68.54 o
   1   8  12        289.84        208.12        74.60 o
   2   8  12         90.71        -25.57        72.90 o
  -3   9  12        121.70         76.82       125.81 o
  -2   9  12         58.85         18.45        76.49 o
  -1   9  12         18.48         47.96        72.72 o
   0   9  12         16.65        -32.49        91.86 o
   1   9  12         11.19       -108.53       148.45 o
  -8   1  13        117.95         49.88        68.63 o
  -7   1  13       1230.91       1345.58       146.01 o
  -6   1  13        300.55        218.30        65.18 o
  -5   1  13        709.68        748.49        89.91 o
  -4   1  13        409.88        283.22        78.06 o
  -3   1  13         11.47        -10.73        49.57 o
  -2   1  13        288.62        404.03        57.67 o
  -1   1  13       2170.70       2051.92       109.75 o
   0   1  13        918.88       1058.14        95.56 o
   1   1  13         38.59         -7.22        68.96 o
   2   1  13        227.31         80.75        59.71 o
   3   1  13        552.40        445.57        73.84 o
   4   1  13        540.13        569.63        77.87 o
  -8   2  13       1852.03       1378.20       213.32 o
  -7   2  13        346.26        295.55        71.24 o
  -6   2  13         76.33        -11.83        56.41 o
  -5   2  13        824.22        742.47        97.68 o
  -4   2  13       1801.37       1785.81       117.90 o
  -3   2  13       3699.11       3889.87       144.38 o
  -2   2  13       2338.95       2310.67       108.52 o
  -1   2  13       1245.19       1233.60       123.27 o
   0   2  13         30.02         74.99        53.99 o
   1   2  13       1557.05       1691.20       152.58 o
   2   2  13       1858.03       1910.67       115.59 o
   3   2  13       1786.71       1718.16       133.86 o
   4   2  13        691.98        522.64        80.16 o
  -7   3  13       2301.98       2326.11       164.79 o
  -6   3  13       5328.31       5767.77       190.65 o
  -5   3  13       5454.60       5242.38       181.68 o
  -4   3  13        353.31        354.96        70.72 o
  -3   3  13        113.95        119.08        61.53 o
  -2   3  13       1102.48       1197.46        91.33 o
  -1   3  13       9761.75       9550.10       247.43 o
   0   3  13       6001.71       5993.60       268.14 o
   1   3  13       4096.02       4101.77       171.27 o
   2   3  13        335.13        373.79        69.59 o
   3   3  13       1067.37        954.55        92.63 o
   4   3  13       2385.64       2244.83       154.26 o
  -7   4  13       3073.70       2629.15       206.25 o
  -6   4  13        129.00         27.94        56.97 o
  -5   4  13       1754.51       1908.00       127.06 o
  -4   4  13       6609.75       6386.88       206.99 o
  -3   4  13       9973.79       9542.46       253.74 o
  -2   4  13       5531.61       5865.64       198.55 o
  -1   4  13       1264.23       1334.65       114.12 o
   0   4  13         69.58         20.22        58.26 o
   1   4  13       4890.93       4872.88       187.33 o
   2   4  13       8843.55       8708.11       234.66 o
   3   4  13       7479.71       7703.69       215.01 o
   4   4  13       3143.51       3038.48       143.32 o
  -7   5  13       7696.32       7923.03       341.38 o
  -6   5  13      10338.53      10013.59       267.14 o
  -5   5  13      11776.98      11806.96       294.98 o
  -4   5  13       2062.44       2181.44       138.51 o
  -3   5  13        263.23        307.24        78.11 o
  -2   5  13       6816.07       6776.23       217.66 o
  -1   5  13      11291.35      11735.80       324.24 o
   0   5  13      14236.56      14291.56       482.95 o
   1   5  13       5526.16       5723.73       200.52 o
   2   5  13       1548.45       1513.93       113.31 o
   3   5  13       1189.36        987.59        86.63 o
   4   5  13       4499.86       4239.62       305.93 o
  -6   6  13        338.99        225.79       209.58 o
  -5   6  13       3098.60       3269.77       165.89 o
  -4   6  13      11420.38      11045.70       291.36 o
  -3   6  13      17589.75      17275.29       373.37 o
  -2   6  13      11505.64      11412.24       290.49 o
  -1   6  13       1738.29       1804.25       140.03 o
   0   6  13         83.41         33.33        64.85 o
   1   6  13       6582.19       6573.53       246.28 o
   2   6  13       9928.87       9729.24       267.72 o
   3   6  13      13308.74      13239.52       783.42 o
  -6   7  13      11801.46      12399.97       862.01 o
  -5   7  13      15499.23      16373.58      1236.25 o
  -4   7  13       4305.81       4219.96       186.25 o
  -3   7  13        214.35         90.33        71.37 o
  -2   7  13       8557.33       8385.66       253.25 o
  -1   7  13      12603.23      13248.88       347.19 o
   0   7  13      13987.12      14335.08       380.33 o
   1   7  13       4661.04       4620.39       189.86 o
   2   7  13       1328.21        816.67       206.21 o
   3   7  13       1558.77       1997.22       434.12 o
  -3   8  13      17539.21      17390.84       543.45 o
  -2   8  13      15043.68      15778.04       616.27 o
  -1   8  13       2238.04       2454.95       179.68 o
   0   8  13        152.73         77.96       105.81 o
  -1   9  13      10172.56      11223.29       520.20 o
  -7   0  14        324.62        204.59       172.15 o
  -6   0  14       4093.44       4063.57       293.74 o
  -5   0  14      19059.81      18776.37       653.62 o
  -4   0  14      17385.63      17634.27      1264.32 o
  -3   0  14      14870.71      14630.50       562.56 o
  -2   0  14       2855.78       3034.35       193.02 o
  -1   0  14         57.93         61.61        93.55 o
   0   0  14       9842.95       9640.61       606.90 o
   1   0  14      13069.25      13944.26       528.99 o
   2   0  14      17714.78      18075.19       616.66 o
   3   0  14       7706.42       7625.04       309.29 o
   4   0  14        995.08        462.82       218.31 o
  -7   1  14      16320.84      15944.48      1041.65 o
  -6   1  14      13659.37      12925.98       418.64 o
  -5   1  14       3085.09       3285.75       188.68 o
  -4   1  14        459.17        315.78        94.46 o
  -3   1  14       8117.18       8123.75       282.55 o
  -2   1  14      23468.40      23946.94       429.91 o
  -1   1  14      18930.41      19907.32       410.75 o
   0   1  14       9283.23       9371.59       433.68 o
   1   1  14        857.02        795.69       115.95 o
   2   1  14       1521.99       1443.94       142.07 o
   3   1  14      10913.74      11079.34       267.69 o
   4   1  14      11331.24      11422.91       532.05 o
  -7   2  14        110.46         98.27        98.50 o
  -6   2  14       2910.72       2831.60       188.52 o
  -5   2  14      13409.80      13572.40       384.12 o
  -4   2  14      13969.14      14099.25       427.91 o
  -3   2  14      10333.76      10590.74       293.17 o
  -2   2  14       2002.82       2126.92       130.59 o
  -1   2  14        274.07        241.42        77.92 o
   0   2  14       8328.56       8601.20       328.78 o
   1   2  14      14433.26      15304.55       359.91 o
   2   2  14      18120.06      18034.35       438.17 o
   3   2  14       7475.41       7460.36       336.04 o
   4   2  14        897.54        399.56       150.26 o
  -7   3  14      10804.36      10862.08       481.54 o
  -6   3  14       8753.83       8565.10       300.70 o
  -5   3  14       2060.92       1949.26       145.43 o
  -4   3  14        422.65        441.85        90.51 o
  -3   3  14       5197.84       5533.55       198.29 o
  -2   3  14      12804.91      12804.07       436.64 o
  -1   3  14      13429.18      13644.39       313.25 o
   0   3  14       7508.94       7684.16       316.83 o
   1   3  14       1244.40       1131.67       163.65 o
   2   3  14       1187.65       1300.15       136.70 o
   3   3  14       7504.47       8058.76       697.44 o
  -6   4  14       3363.44       3436.81       417.91 o
  -5   4  14       5614.08       5201.55       241.91 o
  -4   4  14      10327.81      10550.93       304.42 o
  -3   4  14       6150.21       6770.91       221.88 o
  -2   4  14       1431.83       1315.60       153.96 o
  -1   4  14        274.41        348.63        84.01 o
   0   4  14       5279.41       5686.58       203.46 o
   1   4  14       9914.50       9812.86       330.67 o
   2   4  14      10009.65       9983.06       400.49 o
   3   4  14       4598.39       4826.51       451.59 o
  -5   5  14        566.12        403.69       107.56 o
  -4   5  14        247.71        199.58        80.45 o
  -3   5  14       1833.17       1800.35       139.79 o
  -2   5  14       5229.85       5321.25       202.22 o
  -1   5  14       5992.15       6183.05       215.96 o
   0   5  14       4813.49       4657.92       189.34 o
   1   5  14        585.36        495.46        90.35 o
   2   5  14       1062.40       1061.61       281.93 o
   3   5  14       1556.12       1523.18       323.10 o
  -5   6  14       1451.93        983.12       244.51 o
  -4   6  14       4582.95       4611.35       227.43 o
  -3   6  14       4849.43       4874.72       201.26 o
  -2   6  14         87.41         77.14        96.13 o
  -1   6  14         78.12         89.77        76.41 o
   0   6  14       2589.26       2374.36       167.02 o
   1   6  14       3481.77       3907.38       342.49 o
   2   6  14       1064.53       1185.11       305.63 o
  -3   7  14        275.68        170.06       110.21 o
  -1   7  14       1344.91       1454.54       259.64 o
   0   7  14        565.96        379.86       151.65 o
  -6   1  15         94.76        -89.82       183.38 o
  -5   1  15        980.57        936.58       164.84 o
  -4   1  15        251.42        209.79       114.12 o
  -3   1  15        416.28        439.29       109.18 o
  -2   1  15       1488.06       1564.37       602.53 o
  -1   1  15         18.34        -29.35        76.50 o
   0   1  15        530.21        533.36       171.88 o
   1   1  15         56.80         82.54        81.46 o
   2   1  15        541.90        407.39       160.90 o
  -5   2  15       1552.25       1586.11       358.27 o
  -4   2  15        574.34        520.19       120.38 o
  -3   2  15        391.01        387.15       114.34 o
  -2   2  15        104.18         73.72       104.79 o
  -1   2  15       1464.02       1274.13       128.33 o
   0   2  15       1514.15       1684.80       162.89 o
   1   2  15       1775.46       2154.49       229.62 o
   2   2  15       1436.97       1044.14       290.66 o
  -5   3  15        492.68        210.82       233.28 o
  -4   3  15       3172.71       3407.38       205.72 o
  -3   3  15       4522.10       4465.35       234.12 o
  -2   3  15       3383.37       3740.21       216.41 o
  -1   3  15       1199.95       1069.75       124.25 o
   0   3  15         88.10         64.00        89.57 o
   1   3  15        429.28        521.07       112.61 o
   2   3  15       2396.47       2210.54       370.50 o
  -4   4  15       2908.10       2694.62       173.59 o
  -3   4  15        504.17        669.40       103.73 o
  -2   4  15        423.59        240.22       110.08 o
  -1   4  15       4073.24       4234.92       205.23 o
   0   4  15       6198.24       6226.09       327.35 o
  -4   5  15       4383.54       5043.57       471.55 o
  -3   5  15      12496.37      12284.25       348.47 o
  -2   5  15       6475.97       6453.81       291.81 o
  -1   5  15       3039.01       2896.70       184.85 o
   0   5  15         36.90        -52.64        87.83 o
   1   5  15       1197.40       1322.33       315.61 o
  -3   6  15        618.32        682.46       180.81 o
  -1   6  15       5408.79       4858.27       331.16 o
  -5   0  16       5903.79       4826.51       546.40 o
  -4   0  16       1817.83       1763.94       341.81 o
  -1   0  16      19653.80      19414.56       960.56 o
   0   0  16      11089.57      11700.13       721.04 o
   1   0  16       5735.31       5486.42       535.17 o
  -4   1  16      18328.10      18703.49      1085.31 o
  -3   1  16      13748.10      15212.90       491.68 o
  -1   1  16        314.55        280.06       150.84 o
   0   1  16       5058.68       4302.12       347.74 o
  -4   2  16       1580.68       1086.56       358.03 o
  -3   2  16       1213.99       1116.67       188.52 o
  -2   2  16      10932.30      11215.40       898.19 o
  -1   2  16      12268.56      12233.70       518.76 o
   0   2  16      10549.01      11959.61       808.37 o
  -3   3  16       9885.09       9558.97       348.22 o
  -2   3  16       3757.51       3934.60       310.65 o
  -1   3  16         12.28        -26.83        90.63 o
  -2   4  16       3749.54       3600.49       342.00 o
                                                
